# Supplementary material for: In utero human intestine harbors unique metabolome, including bacterial metabolites
Source: JCI Insight. 2020 Nov 5;5(21):e138751. doi: 10.1172/jci.insight.138751 (PMC7710283; doi:10.1172/jci.insight.138751)
Supplement: supplemental Table 1 [file jciinsight-5-138751-s171.xlsx]

## Sheet: Expressed_Metabolites_subpathwa
	Supplememtary Table 1: Tree Map Subpathway Identification
	Subpathway	Index
	Fatty Acid, Branched	1
	Dinucleotide	2
	Polyamine Metabolism	3
	Fatty Acid Metabolism (Acyl Carnitine, Hydroxy)	4
	Phosphatidylcholine (PC)	5
	Phosphatidylethanolamine (PE)	6
	Glycolysis, Gluconeogenesis, and Pyruvate Metabolism	7
	Xanthine Metabolism	8
	Lysoplasmalogen	9
	Plasmalogen	10
	Lysophospholipid	11
	Monoacylglycerol	12
	Leucine, Isoleucine and Valine Metabolism	13
	Phenylalanine Metabolism	14
	Tyrosine Metabolism	15
	Histidine Metabolism	16
	Nicotinate and Nicotinamide Metabolism	17
	Phosphatidylinositol (PI)	18
	Phosphatidylglycerol (PG)	19
	Phosphatidylserine (PS)	20
	Long Chain Monounsaturated Fatty Acid	21
	Eicosanoid	22
	Fatty Acid, Monohydroxy	23
	Androgenic Steroids	24
	Pregnenolone Steroids	25
	Purine Metabolism, Adenine containing	26
	Purine Metabolism, Guanine containing	27
	Purine Metabolism, (Hypo)Xanthine/Inosine containing	28
	Pyrimidine Metabolism, Uracil containing	29
	Pyrimidine Metabolism, Cytidine containing	30
	Methionine, Cysteine, SAM and Taurine Metabolism	31
	Chemical	32
	Fatty Acid, Dihydroxy	33
	Drug - Topical Agents	34
	Lysine Metabolism	35
	Fatty Acid, Dicarboxylate	36
	Glutathione Metabolism	37
	TCA Cycle	38
	Ascorbate and Aldarate Metabolism	39
	Urea cycle; Arginine and Proline Metabolism	40
	Pyrimidine Metabolism, Thymine containing	41
	Mevalonate Metabolism	42
	Ketone Bodies	43
	Fatty Acid Metabolism (Acyl Glycine)	44
	Tryptophan Metabolism	45
	Sterol	46
	Guanidino and Acetamido Metabolism	47
	Glutamate Metabolism	48
	Benzoate Metabolism	49
	Food Component/Plant	50
	Progestin Steroids	51
	Fatty Acid Metabolism (Acyl Carnitine, Short Chain)	52
	Neurotransmitter	53
	Oxidative Phosphorylation	54
	Long Chain Polyunsaturated Fatty Acid (n3 and n6)	55
	Alanine and Aspartate Metabolism	56
	Tocopherol Metabolism	57
	Pentose Metabolism	58
	Long Chain Saturated Fatty Acid	59
	Fatty Acid Metabolism (Acyl Carnitine, Polyunsaturated)	60
	Fatty Acid Metabolism (Acyl Carnitine, Long Chain Saturated)	61
	Sphingomyelins	62
	Glycine, Serine and Threonine Metabolism	63
	Hemoglobin and Porphyrin Metabolism	64
	Tetrahydrobiopterin Metabolism	65
	Biotin Metabolism	66
	Short Chain Fatty Acid	67
	Fatty Acid Metabolism (also BCAA Metabolism)	68
	Medium Chain Fatty Acid	69
	Carnitine Metabolism	70
	Vitamin A Metabolism	71
	Ceramides	72
	Primary Bile Acid Metabolism	73
	Phospholipid Metabolism	74
	Pantothenate and CoA Metabolism	75
	Corticosteroids	76
	Creatine Metabolism	77
	Nucleotide Sugar	78
	Secondary Bile Acid Metabolism	79
	Pyrimidine Metabolism, Orotate containing	80
	Fatty Acid Metabolism (Acyl Carnitine, Monounsaturated)	81
	Aminosugar Metabolism	82
	Riboflavin Metabolism	83
	Folate Metabolism	84
	Fructose, Mannose and Galactose Metabolism	85
	Gamma-glutamyl Amino Acid	86
	Partially Characterized Molecules	87
	Glycerolipid Metabolism	88
	Hexosylceramides (HCER)	89
	Dipeptide	90
	Fatty Acid Metabolism (Acyl Carnitine, Medium Chain)	91
	Inositol Metabolism	92
	Drug - Analgesics, Anesthetics	93
	Endocannabinoid	94
	Fatty Acid Synthesis	95
	Glycogen Metabolism	96
	Purine and Pyrimidine Metabolism	97
	Dihydrosphingomyelins	98
	Dihydroceramides	99
	Advanced Glycation End-product	100
	Fatty Acid Metabolism (Acyl Choline)	101
	Diacylglycerol	102
	Drug - Antibiotic	103
	Acetylated Peptides	104
	Sphingolipid Synthesis	105
	Vitamin B6 Metabolism	106
	Pentose Phosphate Pathway	107
	Sphingosines	108
	Disaccharides and Oligosaccharides	109
	Thiamine Metabolism	110
	Fatty Acid, Amino	111
	Glycosphingolipid Sulfates	112
	Fatty Acid Metabolism	113
	Fatty Acid Metabolism (Acyl Carnitine, Dicarboxylate)	114
	Tobacco Metabolite	115
	Drug - Respiratory	116
	Estrogenic Steroids	117
	Drug - Neurological	118
	Drug - Gastrointestinal	119
