# Supplementary material for: In utero human intestine harbors unique metabolome, including bacterial metabolites
Source: JCI Insight. 2020 Nov 5;5(21):e138751. doi: 10.1172/jci.insight.138751 (PMC7710283; doi:10.1172/jci.insight.138751)
Supplement: supplemental Table 2 [file jciinsight-5-138751-s172.xlsx]

## Sheet: Sheet1
	Supplemantary Table 2. Differentially Expressed Metabolites in Fetal, Infant and Adult Intestial Tissue.
	Fetal vs Infant						Fetal vs Pediatric						Infant vs Pediatric
	Name	logFC	AveExpr	p value	q value	HMDB1	Name	logFC	AveExpr	p value	q value	HMDB1	Name	logFC	AveExpr	p value	q value	HMDB1
	cortisone	-3.70226	16.444	1.48e-10	1e-07	HMDB02580	thiamin (Vitamin B1)	5.32437	17.5372	4.74e-14	3.2e-11	HMDB00235	4-hydroxyglutamate	3.48065	16.2039	7.99e-13	5.39e-10	HMDB01344
	taurolithocholate 3-sulfate	5.03964	17.7613	3.07e-08	1.03e-05		1-linoleoyl-GPG (18:2)*	-3.51121	19.2445	5.66e-13	1.91e-10		prolylhydroxyproline	3.72521	19.5275	3.64e-11	1.23e-08	HMDB06695
	taurohyocholate*	5.63725	19.8014	7.34e-08	1.65e-05	HMDB02639	pregnenolone sulfate	4.11095	18.4956	1.47e-12	3.29e-10	HMDB00774	(S)-3-hydroxybutyrylcarnitine	3.53448	22.0743	7.36e-11	1.65e-08
	glycolithocholate sulfate*	4.96248	16.5295	1.2e-07	2.02e-05		taurohyocholate*	6.92898	19.2898	6.63e-12	1.12e-09		pantothenate (Vitamin B5)	3.17096	23.5719	2.02e-10	3.4e-08	HMDB00210
	5alpha-pregnan-diol disulfate	6.36264	17.5261	5.04e-07	6.8e-05	HMDB00870	1-linoleoyl-GPS (18:2)*	-4.31048	15.804	1.5e-11	2.03e-09		carnosine	3.94673	20.1353	3.18e-10	4.28e-08	HMDB00033
	histamine	-3.41855	22.044	8.41e-07	9.44e-05	HMDB00670	carnosine	4.25538	20.1956	1.82e-11	2.05e-09	HMDB00033	1-palmitoyl-GPS (16:0)*	-3.41463	18.9147	2.57e-09	2.89e-07
	homoarginine	4.10028	19.7146	2.12e-06	0.000203688		phenol red#	8.73471	18.1559	4.13e-11	3.29e-09		2,3-dihydroxy-5-methylthio-4-pentenoate (DMTPA)*	2.98762	17.759	6.24e-09	6e-07
	1-oleoyl-GPG (18:1)*	-2.35214	18.7057	4.28e-06	0.000359859		pantothenate (Vitamin B5)	2.98632	23.4041	4.52e-11	3.29e-09	HMDB00210	HEPES#	6.74955	24.1506	1.05e-08	8.88e-07
	methyl-4-hydroxybenzoate sulfate	-5.07226	18.9182	5.01e-06	0.000359859		17alpha-hydroxypregnenolone 3-sulfate	4.11427	16.0984	4.62e-11	3.29e-09	HMDB00416	phenol red#	7.22638	17.5738	4.45e-08	3.33e-06
	2-hydroxybutyrate/2-hydroxyisobutyrate	-1.49588	21.7117	5.34e-06	0.000359859	HMDB08138	21-hydroxypregnenolone disulfate	6.25939	17.6826	4.88e-11	3.29e-09		riboflavin (Vitamin B2)	3.60201	16.1441	5.22e-08	3.4e-06	HMDB00244
	1,2-dilinoleoyl-GPC (18:2/18:2)	-2.49787	23.1375	6.02e-06	0.000368851	HMDB41623	1-linoleoyl-GPI* (18:2)*	-4.61697	17.9148	5.63e-11	3.45e-09		hydroxyproline	2.64624	24.2867	5.55e-08	3.4e-06	HMDB00725
	N6-carbamoylthreonyladenosine	2.10547	16.9555	6.98e-06	0.000386968	HMDB00259	mannitol/sorbitol	4.07807	23.9307	7.54e-11	4.23e-09	HMDB00247	hippurate	3.78151	18.346	9.54e-08	5.36e-06	HMDB00714
	serotonin	2.34954	22.1834	7.51e-06	0.000386968		4-hydroxyglutamate	3.23651	15.999	8.93e-11	4.63e-09	HMDB01344	thiamin (Vitamin B1)	3.75068	16.8396	4.2e-07	2.18e-05	HMDB00235
	N-acetyl-beta-alanine	-1.43428	18.4097	8.04e-06	0.000386968		linoleoyl ethanolamide	-5.16105	16.5576	1.11e-10	5.35e-09	HMDB12252	lactate	1.69999	28.2702	4.95e-07	2.39e-05	HMDB00190
	taurocholenate sulfate*	4.17813	21.1602	1.85e-05	0.000829625	HMDB11635	1-oleoyl-2-linoleoyl-GPC (18:1/18:2)*	-2.52287	25.7413	1.5e-10	6.45e-09		5,6-dihydrouridine	1.55615	18.307	5.69e-07	2.56e-05
	p-cresol sulfate	2.57408	20.8592	2.01e-05	0.00084186		andro steroid monosulfate C19H28O6S (1)*	4.30317	16.1043	1.54e-10	6.45e-09		3-hydroxypalmitoylcarnitine	2.99772	16.9977	1.21e-06	5.09e-05
	5alpha-pregnan-3beta,20alpha-diol disulfate	5.60359	18.2896	2.12e-05	0.00084186	HMDB00132	1-stearoyl-2-linoleoyl-GPI (18:0/18:2)	-3.81254	20.883	1.63e-10	6.45e-09	HMDB09809	1-stearoyl-GPS (18:0)*	-2.88031	23.2568	1.32e-06	5.23e-05
	guanine	-2.79997	19.3952	3.21e-05	0.00109243	HMDB08057	1,2-dilinoleoyl-GPC (18:2/18:2)	-3.50098	23.5795	4.43e-10	1.66e-08	HMDB08138	5,6-dihydrothymine	2.25341	16.2726	1.69e-06	6.34e-05	HMDB00079
	1-stearoyl-2-docosahexaenoyl-GPC (18:0/22:6)	1.48176	23.6067	3.23e-05	0.00109243	HMDB04193	1-oleoyl-GPG (18:1)*	-4.12029	19.5337	5.26e-10	1.87e-08		2R,3R-dihydroxybutyrate	1.6778	20.9905	2.13e-06	7.55e-05	HMDB00498
	N1-Methyl-2-pyridone-5-carboxamide	-2.61761	18.6726	3.24e-05	0.00109243	HMDB02486	1-palmitoyl-2-linoleoyl-GPE (16:0/18:2)	-2.69989	22.2069	8.59e-10	2.83e-08	HMDB05322	ribonate	1.69127	22.9545	2.78e-06	9.36e-05	HMDB00867
	taurochenodeoxycholic acid 3-sulfate	4.71427	19.4596	3.76e-05	0.00115335	HMDB02817	1-palmitoyl-GPS (16:0)*	-4.46538	18.4706	8.82e-10	2.83e-08		1-palmitoyl-2-oleoyl-GPI (16:0/18:1)*	-2.72848	20.3882	3.01e-06	9.67e-05	HMDB09783
	N-acetylglucosamine 6-phosphate	1.32897	20.794	3.76e-05	0.00115335		androstenediol (3beta,17beta) disulfate (2)	4.65201	19.3281	1.21e-09	3.59e-08		16a-hydroxy DHEA 3-sulfate	4.87639	17.9355	3.96e-06	0.000121295
	1-linoleoyl-GPI* (18:2)*	-2.79381	17.0697	4.07e-05	0.00119287		1-palmitoyl-GPG (16:0)*	-3.33283	19.1082	1.27e-09	3.59e-08		guaiacol sulfate	1.67532	14.3797	5.07e-06	0.000147683	HMDB60013
	1-oleoyl-2-linoleoyl-GPC (18:1/18:2)*	-1.40218	25.2143	5.02e-05	0.00140845		3-hydroxystearate	-1.81741	18.2223	1.28e-09	3.59e-08		pseudouridine	1.23853	20.286	5.52e-06	0.000147683	HMDB00767
	1-palmitoyl-GPG (16:0)*	-2.10099	18.5423	5.97e-05	0.00160875	HMDB61717	16a-hydroxy DHEA 3-sulfate	5.67203	18.2172	2.46e-09	6.63e-08		glycerophosphoserine*	-2.33877	17.9764	5.61e-06	0.000147683
	succinylcarnitine (C4-DC)	2.55127	18.3698	6.84e-05	0.0017289	HMDB10386	docosapentaenoate (DPA; 22:5n3)	-4.4593	21.5848	2.68e-09	6.95e-08	HMDB06528	5,6-dihydrouracil	1.81475	19.2686	5.7e-06	0.000147683	HMDB00076
	1-linoleoyl-GPC (18:2)	-1.74441	20.6508	6.93e-05	0.0017289	HMDB01015	5alpha-pregnan-3beta,20alpha-diol disulfate	5.87328	18.2882	3.65e-09	9.1e-08		3-amino-2-piperidone	2.44689	16.6732	6.16e-06	0.000153739	HMDB00323
	N-formylmethionine	-1.46772	17.8793	7.36e-05	0.00177187		prolylhydroxyproline	3.2721	19.2122	9.21e-09	2.22e-07	HMDB06695	docosapentaenoate (n6 DPA; 22:5n6)	-2.32086	22.3651	7.39e-06	0.000177853	HMDB01976
	3-hydroxyoleoylcarnitine	-2.85911	16.6341	9.06e-05	0.00199433		linoleate (18:2n6)	-3.88765	27.0269	1.2e-08	2.79e-07	HMDB00673	1-stearoyl-2-linoleoyl-GPI (18:0/18:2)	-2.21559	21.6287	7.98e-06	0.000185482	HMDB09809
	1-linoleoyl-GPG (18:2)*	-2.03176	18.5532	9.17e-05	0.00199433	HMDB00951	N-acetyl-isoputreanine	2.46908	23.027	1.42e-08	3.18e-07		gulonate*	1.53291	23.7444	8.41e-06	0.000188978	HMDB03290
	taurochenodeoxycholate	4.38304	22.3546	9.33e-05	0.00199433	HMDB00360	lactate	2.03558	28.3975	2.33e-08	5.06e-07	HMDB00190	arabonate/xylonate	2.10514	23.6972	9.21e-06	0.000196123
	2,4-dihydroxybutyrate	-1.58759	20.4446	9.47e-05	0.00199433		2,3-dihydroxy-5-methylthio-4-pentenoate (DMTPA)*	1.87971	17.1339	3.02e-08	6.37e-07		myristoylcarnitine (C14)	2.2388	18.9724	9.31e-06	0.000196123	HMDB05066
	N,N,N-trimethyl-alanylproline betaine (TMAP)	1.77863	21.8442	0.000104798	0.00213472	HMDB04194	histamine	-3.57013	22.0384	3.38e-08	6.72e-07	HMDB00870	prolylglycine	-1.81507	16.9029	1.21e-05	0.000240729	HMDB11178
	N1-Methyl-4-pyridone-3-carboxamide	-2.86161	16.919	0.000107721	0.00213472	HMDB00300	N-palmitoylglycine	-2.35324	16.0336	3.39e-08	6.72e-07	HMDB13034	mannitol/sorbitol	3.02279	23.475	1.21e-05	0.000240729	HMDB00247
	uracil	-1.61198	22.4319	0.000110853	0.00213472		1-palmitoyl-2-linoleoyl-GPC (16:0/18:2)	-1.58545	27.3753	3.93e-08	7.56e-07	HMDB07973	UDP-galactose	-1.9801	20.2701	1.39e-05	0.000258213	HMDB00302
	13-HODE + 9-HODE	-2.44407	19.446	0.000120134	0.00222993		1-oleoyl-GPI (18:1)	-3.09421	20.1273	4.28e-08	8.01e-07		ceramide (d18:1/17:0, d17:1/18:0)*	-2.78562	17.3856	1.39e-05	0.000258213
	N-oleoyltaurine	-2.24285	14.7346	0.000122414	0.00222993	HMDB13130	lignoceroylcarnitine (C24)*	-2.66671	16.1708	4.45e-08	8.11e-07		N-palmitoyl-sphinganine (d18:0/16:0)	-1.89971	21.4727	1.44e-05	0.000258213	HMDB11760
	glutarylcarnitine (C5-DC)	2.02864	16.4367	0.000128173	0.00227338		2-hydroxystearate	-1.70989	19.9663	5.18e-08	9.02e-07		fructose	2.61271	20.5889	1.46e-05	0.000258213	HMDB00660
	3-hydroxypalmitoylcarnitine	-2.20203	17.3766	0.000135349	0.00233911		1-stearoyl-GPG (18:0)	-3.23138	17.8156	5.49e-08	9.02e-07		biotin	2.21787	15.4695	1.5e-05	0.000259953	HMDB00030
	GlcNAc sulfate conjugate of C21H34O2 steroid	3.24239	15.7731	0.000142261	0.0023971	HMDB00479	1-oleoyl-GPS (18:1)	-2.71407	20.7269	5.49e-08	9.02e-07	HMDB61694	2-hydroxyarachidate*	-2.19043	17.1864	1.68e-05	0.000283145
	3-methylhistidine	2.42398	18.9699	0.000149481	0.00245733	HMDB11507	fructose	3.42867	20.9346	5.56e-08	9.02e-07	HMDB00660	3-hydroxyhexanoate	2.38835	16.7814	2.16e-05	0.000355808
	1-linoleoyl-GPE (18:2)*	-2.12924	18.5895	0.00017231	0.00276517		5alpha-pregnan-diol disulfate	5.9722	17.8728	5.62e-08	9.02e-07		sphingomyelin (d18:2/14:0, d18:1/14:1)*	2.35041	17.646	2.64e-05	0.000423581
	palmitoylcholine	-2.44305	17.3383	0.000179418	0.00281228	HMDB00197	galactose 1-phosphate	4.21308	18.1918	5.85e-08	9.17e-07	HMDB00645	inosine 5'-monophosphate (IMP)	-2.76051	21.6729	2.88e-05	0.000451001	HMDB00175
	indoleacetate	-1.36171	16.1855	0.000192555	0.0029496	HMDB07973	1-linoleoyl-GPE (18:2)*	-3.9405	19.4444	6.43e-08	9.85e-07	HMDB11507	sphingomyelin (d18:1/14:0, d16:1/16:0)*	1.49181	23.4973	3.48e-05	0.000532897	HMDB12097
	1-palmitoyl-2-linoleoyl-GPC (16:0/18:2)	-0.928165	27.0688	0.000199481	0.00298778	HMDB01067	UDP-galactose	-2.83415	19.8902	8.02e-08	1.2e-06	HMDB00302	glycosyl-N-palmitoyl-sphingosine (d18:1/16:0)	-1.79182	20.4329	3.99e-05	0.000584859
	N-acetyl-aspartyl-glutamate (NAAG)	1.28278	20.0336	0.000215585	0.00315878		tricarballylate	-3.65154	21.3552	8.38e-08	1.23e-06	HMDB31193	hexanoylcarnitine (C6)	2.78097	18.7202	3.99e-05	0.000584859	HMDB00705
	ascorbic acid 2-sulfate	1.63212	23.4707	0.00026143	0.00374902	HMDB01173	cortisone	-3.06743	16.0384	1.03e-07	1.47e-06	HMDB02802	allantoin	2.33498	20.3607	4.1e-05	0.000587865	HMDB00462
	5-methylthioadenosine (MTA)	1.76171	20.8112	0.000288728	0.00400141		1-stearoyl-GPS (18:0)*	-3.77555	22.8777	1.06e-07	1.49e-06		3-ureidopropionate	1.99805	16.8963	4.31e-05	0.000605514	HMDB00026
	1-linoleoyl-GPS (18:2)*	-2.14639	14.7731	0.000290904	0.00400141		riboflavin (Vitamin B2)	4.04497	16.2798	1.5e-07	2.06e-06	HMDB00244	UDP-glucuronate	-2.2323	19.4442	4.46e-05	0.000613122	HMDB00935
	deoxycholic acid 3-sulfate	2.66986	15.3121	0.000302284	0.00407479	HMDB11617	taurochenodeoxycholic acid 3-sulfate	5.78383	19.0371	1.58e-07	2.13e-06	HMDB02486	N-palmitoyl-sphingosine (d18:1/16:0)	-1.60392	24.3947	5.34e-05	0.000719947	HMDB04949
	2'-AMP	1.69333	17.3287	0.000373522	0.00488732		1-stearoyl-2-linoleoyl-GPC (18:0/18:2)*	-1.66191	26.9666	2.03e-07	2.69e-06		UDP-glucose	-2.25579	21.1335	5.59e-05	0.000737383	HMDB00286
	acisoga	-1.64258	17.3612	0.000377063	0.00488732	HMDB13078	propyl 4-hydroxybenzoate sulfate	-3.37631	15.5533	2.11e-07	2.73e-06		penicillin G	4.9802	19.4031	5.69e-05	0.000737383	HMDB15186
	stearoyl ethanolamide	-1.25147	16.8219	0.000463553	0.00589499	HMDB62557	oleate/vaccenate (18:1)	-2.69113	27.9785	2.33e-07	2.92e-06		N1-methylinosine	1.86115	16.298	5.88e-05	0.000745846	HMDB02721
	N-acetylthreonine	-0.786013	19.9308	0.000489002	0.00610347	HMDB00875	oleoyl ethanolamide	-3.46321	17.7761	2.34e-07	2.92e-06	HMDB02088	N-acetyl-isoputreanine	1.71977	22.6933	5.98e-05	0.000745846
	trigonelline (N'-methylnicotinate)	1.9491	19.0726	0.000524389	0.00642615	HMDB01423	1-palmitoyl-2-docosahexaenoyl-GPC (16:0/22:6)	1.68265	24.1415	2.94e-07	3.6e-06	HMDB07991	N2-methylguanosine	1.58685	13.8749	6.7e-05	0.000820577	HMDB05862
	CoA	2.89536	15.0337	0.000540526	0.00650562	HMDB05065	(14 or 15)-methylpalmitate (a17:0 or i17:0)	-1.65972	22.1485	2.99e-07	3.6e-06		(3'-5')-cytidylyluridine*	-2.44936	18.2269	6.95e-05	0.00083634
	oleoylcarnitine (C18:1)	-1.7048	20.6196	0.00055119	0.00651759		taurocholenate sulfate*	5.73691	20.4802	3.42e-07	3.99e-06		octanoylcarnitine (C8)	2.28981	15.9974	7.12e-05	0.000841793	HMDB00791
	oleoylcholine	-2.75453	17.716	0.000566445	0.00658248	HMDB10407	2-hydroxyarachidate*	-2.72288	16.9724	3.45e-07	3.99e-06		cytidine 2',3'-cyclic monophosphate	-1.79577	18.2508	7.26e-05	0.000843984	HMDB11691
	1-(1-enyl-palmitoyl)-GPC (P-16:0)*	-1.84175	16.9692	0.000582279	0.00665179	HMDB00468	p-cresol sulfate	3.95396	20.2305	3.49e-07	3.99e-06	HMDB11635	N-palmitoyl-sphingadienine (d18:2/16:0)*	-1.14382	21.7695	7.62e-05	0.000870423
	biopterin	1.63744	14.4087	0.000609269	0.006835		stearoyl ethanolamide	-1.72658	17.0296	3.74e-07	4.16e-06	HMDB13078	S-methylcysteine	-2.06041	17.0885	8.05e-05	0.000904607	HMDB02108
	21-hydroxypregnenolone disulfate	2.99691	19.2425	0.000627209	0.006835	HMDB12097	4-methylbenzenesulfonate	-2.34525	15.9845	3.76e-07	4.16e-06		eicosenoylcarnitine (C20:1)*	2.96089	18.7635	8.5e-05	0.000939017
	sphingomyelin (d18:1/14:0, d16:1/16:0)*	-1.02348	23.7203	0.000628739	0.006835	HMDB02000	3-ureidopropionate	3.63779	17.6686	3.83e-07	4.17e-06	HMDB00026	3-hydroxy-3-methylglutarate	1.3829	22.9384	9.43e-05	0.00102526	HMDB00355
	myristoleate (14:1n5)	-1.00517	19.9443	0.000644458	0.00689468	HMDB00092	1-stearoyl-2-docosahexaenoyl-GPC (18:0/22:6)	2.24184	23.2619	4e-07	4.28e-06	HMDB08057	N-acetylmethionine sulfoxide	-1.89661	17.1721	9.94e-05	0.00106322
	dimethylglycine	-1.44762	21.0476	0.00068135	0.00717546	HMDB05066	arabonate/xylonate	2.05039	23.6197	4.09e-07	4.3e-06		hydroxyasparagine	1.91789	16.6925	0.000108198	0.00113946	HMDB32332
	myristoylcarnitine (C14)	-1.66486	19.2457	0.000692354	0.00717918	HMDB05323	2-hydroxydecanoate	-2.30002	16.1696	4.41e-07	4.57e-06		1-palmitoyl-2-oleoyl-GPG (16:0/18:1)	-2.17398	19.3896	0.000111312	0.00115422
	1-palmitoyl-2-arachidonoyl-GPE (16:0/20:4)*	0.916085	22.9522	0.000871487	0.00877464		sphingomyelin (d18:1/18:1, d18:2/18:0)	1.79421	21.6891	4.6e-07	4.64e-06	HMDB12101	21-hydroxypregnenolone disulfate	3.26248	16.2618	0.000117589	0.00120083
	1-carboxyethylisoleucine	1.41889	18.032	0.000879893	0.00877464	HMDB06469	2-hydroxynervonate*	-3.29263	18.0951	4.62e-07	4.64e-06		3-hydroxyisobutyrate	2.29653	18.5663	0.000123068	0.00123802	HMDB00336
	linoleoylcarnitine (C18:2)*	-1.77155	18.5062	0.000891959	0.00877464	HMDB00673	gulonate*	2.09007	23.9865	4.68e-07	4.64e-06	HMDB03290	glutamine	1.30944	27.572	0.00013489	0.00132212	HMDB00641
	linoleate (18:2n6)	-1.92715	26.0926	0.000898294	0.00877464	HMDB00645	homoarginine	3.73989	19.9925	5.29e-07	5.14e-06	HMDB00670	3-hydroxyadipate*	1.32457	18.3557	0.000136775	0.00132212	HMDB00345
	galactose 1-phosphate	2.31469	19.0858	0.000914082	0.0088013	HMDB00574	N-acetyl-aspartyl-glutamate (NAAG)	2.01581	19.6976	5.33e-07	5.14e-06	HMDB01067	palmitoylcholine	1.93285	17.5813	0.000137312	0.00132212
	cysteine	1.81348	23.8339	0.000943886	0.00896027	HMDB06528	1-palmitoyl-2-oleoyl-GPI (16:0/18:1)*	-3.27315	20.1808	5.78e-07	5.48e-06	HMDB09783	phenylacetylglycine	3.03157	16.9804	0.000139892	0.00132454	HMDB00821
	docosapentaenoate (DPA; 22:5n3)	-2.09817	20.4542	0.000963942	0.00902357		cytidine 5'-monophospho-N-acetylneuraminic acid	-2.09737	19.7618	6.31e-07	5.91e-06	HMDB01176	5-(galactosylhydroxy)-L-lysine	1.46338	19.0939	0.000141494	0.00132454
	propyl 4-hydroxybenzoate sulfate	-2.72372	15.2919	0.00109711	0.0101295	HMDB00167	serotonin	4.28598	21.2712	7.13e-07	6.58e-06	HMDB00259	indoleacetate	1.96969	15.896	0.000154866	0.00142986	HMDB00197
	threonine	0.848082	26.4384	0.001174	0.0106929	HMDB00779	retinol (Vitamin A)	3.27972	17.7672	8.1e-07	7.37e-06	HMDB00305	1-methyladenosine	1.40782	18.4812	0.000180071	0.00164011	HMDB03331
	phenyllactate (PLA)	-1.47554	17.4166	0.00120539	0.0108324		UDP-glucose	-3.43789	20.5962	8.98e-07	8.07e-06	HMDB00286	acetylcarnitine (C2)	1.59673	26.7818	0.000201425	0.00181014	HMDB00201
	palmitoleoylcarnitine (C16:1)*	-1.62348	18.5929	0.00127579	0.0113143		hippurate	4.12242	18.4265	1e-06	8.88e-06	HMDB00714	tricarballylate	-3.49719	21.3491	0.000211501	0.00187568	HMDB31193
	1-oleoyl-GPI (18:1)	-1.67555	19.4578	0.00140502	0.0122985		3-hydroxy-3-methylglutarate	1.73849	23.0833	1.1e-06	9.61e-06	HMDB00355	pyridoxamine phosphate	-1.3243	15.0914	0.000217544	0.00190422	HMDB01555
	4-methylbenzenesulfonate	-3.22471	16.501	0.00142624	0.0123242	HMDB11103	2-hydroxypalmitate	-1.40888	21.3764	1.28e-06	1.11e-05	HMDB31057	inositol 1-phosphate (I1P)	1.84046	20.0855	0.000240598	0.00205506	HMDB00213
	1,7-dimethylurate	2.72561	16.0786	0.00155966	0.0133065	HMDB12252	(3'-5')-uridylyluridine	-3.2093	17.0176	1.39e-06	1.18e-05		(R)-3-hydroxybutyrylcarnitine	1.76913	20.6091	0.000240947	0.00205506	HMDB13127
	linoleoyl ethanolamide	-2.67631	15.379	0.00158909	0.0133881		1-stearoyl-GPI (18:0)	-2.13602	22.7455	1.43e-06	1.19e-05	HMDB61696	palmitoylcarnitine (C16)	1.2058	21.6966	0.00024693	0.00205506	HMDB00222
	dihomo-linoleoylcarnitine (C20:2)*	-2.13806	16.8398	0.00164467	0.0136853	HMDB06029	pyridoxal	3.04581	19.2708	1.43e-06	1.19e-05	HMDB01545	xanthosine 5'-monophosphate (xmp)	-2.26134	17.2146	0.000246973	0.00205506	HMDB01554
	N-acetylglutamine	-1.29232	17.1	0.00169218	0.0139089	HMDB07991	(16 or 17)-methylstearate (a19:0 or i19:0)	-1.86809	18.8249	1.47e-06	1.21e-05	HMDB37397	4-acetamidobenzoate	2.30003	17.731	0.000250468	0.00205873
	1-palmitoyl-2-docosahexaenoyl-GPC (16:0/22:6)	0.916455	24.5028	0.00178313	0.0140625	HMDB03818	2-stearoyl-GPE (18:0)*	-2.84647	22.9732	1.51e-06	1.23e-05	HMDB11129	N6-acetyllysine	-1.40897	17.1135	0.00025905	0.00207104	HMDB00206
	androstenediol (3beta,17beta) disulfate (1)	2.70064	18.1458	0.00178365	0.0140625		linolenate (18:3n3 or 3n6)	-2.61674	22.3116	1.54e-06	1.23e-05	HMDB03073	N-acetylglycine	-1.10161	18.7095	0.000263137	0.00207104	HMDB00532
	1-stearoyl-GPG (18:0)	-1.84748	17.1677	0.00180652	0.0140625		allantoin	2.88035	20.5778	1.94e-06	1.54e-05	HMDB00462	sulfate*	1.11947	24.5002	0.000265761	0.00207104	HMDB01448
	(S)-3-hydroxybutyrylcarnitine	-1.30161	23.1376	0.0018142	0.0140625		N6-carbamoylthreonyladenosine	3.23032	16.4432	2.05e-06	1.61e-05	HMDB41623	glycerol	1.08253	22.6321	0.000269732	0.00207104	HMDB00131
	3-(3-amino-3-carboxypropyl)uridine*	1.0572	16.2116	0.00181518	0.0140625	HMDB00699	1-(1-enyl-palmitoyl)-GPC (P-16:0)*	-2.86641	17.4377	2.07e-06	1.61e-05	HMDB10407	2-stearoyl-GPE (18:0)*	-2.3298	23.176	0.000270074	0.00207104	HMDB11129
	1-methylnicotinamide	-1.66411	21.4027	0.00189598	0.0145215		N-oleoyltaurine	-3.44724	15.2834	2.19e-06	1.68e-05		adrenate (22:4n6)	-1.93309	24.5362	0.000273933	0.00207104	HMDB02226
	androstenediol (3beta,17beta) disulfate (2)	2.77541	20.2004	0.00195921	0.0147251	HMDB05765	glucose	1.90471	27.0783	2.57e-06	1.94e-05	HMDB00122	docosapentaenoate (DPA; 22:5n3)	-2.36113	22.5777	0.000275794	0.00207104	HMDB06528
	ophthalmate	-1.92265	17.4962	0.00196626	0.0147251	HMDB00262	(3'-5')-guanylyluridine	-3.60545	17.3471	2.64e-06	1.98e-05		retinol (Vitamin A)	2.19866	17.279	0.000276549	0.00207104	HMDB00305
	thymine	-1.24927	16.1897	0.00200173	0.014826		pentadecanoate (15:0)	-1.61865	24.2572	2.77e-06	2.05e-05	HMDB00826	oleoylcholine	2.02066	18.0655	0.000281058	0.00208168
	leucine	0.785829	27.5856	0.00222702	0.0162896	HMDB08123	ribonate	1.60593	22.8716	3.01e-06	2.21e-05	HMDB00867	(3'-5')-adenylyladenosine*	-1.81752	17.6471	0.000302855	0.00219942
	1-oleoyl-2-docosahexaenoyl-GPC (18:1/22:6)*	0.853585	22.6775	0.00224768	0.0162896	HMDB09809	5-(galactosylhydroxy)-L-lysine	1.45436	19.0546	3.48e-06	2.52e-05		caproate (6:0)	-1.06596	19.2428	0.000303481	0.00219942	HMDB00535
	1-stearoyl-2-linoleoyl-GPI (18:0/18:2)	-1.59695	19.8132	0.00227735	0.0163291	HMDB06344	ascorbic acid 2-sulfate	2.01389	23.3186	3.89e-06	2.77e-05		andro steroid monosulfate C19H28O6S (1)*	3.59652	15.8366	0.000317906	0.00227945
	phenylacetylglutamine	2.29653	18.053	0.00232446	0.0164481		dihomolinolenate (20:3n3 or 3n6)	-2.69246	24.7236	3.9e-06	2.77e-05	HMDB02925	sphingomyelin (d18:1/18:1, d18:2/18:0)	1.26006	21.452	0.000322133	0.00228545	HMDB12101
	1-carboxyethylvaline	1.30685	19.7917	0.00237606	0.0164481		dihomolinoleate (20:2n6)	-2.3291	23.0064	3.97e-06	2.79e-05	HMDB05060	2-O-methylascorbic acid	1.15339	24.0328	0.000334623	0.00234933
	myristoleoylcarnitine (C14:1)*	-1.93786	17.1169	0.00238911	0.0164481		N-palmitoyl-sphinganine (d18:0/16:0)	-2.65801	21.1388	4.19e-06	2.91e-05	HMDB11760	adenosine 3',5'-diphosphate	-2.46054	15.8857	0.000343245	0.00238502	HMDB00061
	glycerophosphoglycerol	0.825302	23.0288	0.00239157	0.0164481	HMDB01565	glycerol 3-phosphate	2.43891	22.4806	4.26e-06	2.91e-05	HMDB00126	pyridoxine (Vitamin B6)	1.8817	17.9256	0.00036973	0.00254259	HMDB02075
	phosphocholine	1.03846	27.4972	0.00246641	0.0165932	HMDB04950	inositol 1-phosphate (I1P)	2.56552	20.4042	4.28e-06	2.91e-05	HMDB00213	deoxycholate	-5.37978	15.8671	0.000376155	0.00254259	HMDB00626
	N-stearoyl-sphingosine (d18:1/18:0)*	1.83849	19.3708	0.00248805	0.0165932	HMDB02931	1-methyladenosine	1.92741	18.7075	4.83e-06	3.26e-05	HMDB03331	1-palmitoyl-2-oleoyl-GPE (16:0/18:1)	-0.964198	23.6296	0.00037724	0.00254259	HMDB05320
	N-acetylserine	-0.95917	20.0538	0.00250425	0.0165932		5-aminovalerate	-3.20781	22.5869	4.94e-06	3.28e-05	HMDB03355	ornithine	1.3461	23.2077	0.000396017	0.00262706	HMDB03374
	glycochenodeoxycholate 3-sulfate	2.73479	18.2102	0.00251114	0.0165932		hydroxyproline	2.47091	24.136	4.96e-06	3.28e-05	HMDB00725	1-oleoyl-GPG (18:1)*	-1.76815	20.6677	0.000400168	0.00262706
	2-hydroxydecanoate	-1.62892	15.8728	0.00269171	0.0174103	HMDB00560	beta-citrylglutamate	1.30989	24.2512	5.27e-06	3.45e-05		1-oleoyl-GPS (18:1)	-1.54276	21.2758	0.000401465	0.00262706	HMDB61694
	tetradecadienoate (14:2)*	-1.4167	18.7104	0.00269197	0.0174103		(3'-5')-adenylyladenosine*	-3.02118	17.0886	6.26e-06	4.06e-05		maltose	-3.17498	22.0662	0.000417902	0.00268871	HMDB00163
	beta-citrylglutamate	1.00999	24.3771	0.00271229	0.0174103	HMDB04827	uridine-2',3'-cyclic monophosphate	-2.1051	17.8988	6.64e-06	4.26e-05	HMDB11640	(14 or 15)-methylpalmitate (a17:0 or i17:0)	-1.08424	22.4104	0.000418865	0.00268871
	stachydrine	2.79703	20.6538	0.00277839	0.0175611	HMDB00323	N-acetyl-cadaverine	-3.45884	17.7611	6.75e-06	4.29e-05	HMDB02284	7-HOCA	2.32664	15.1562	0.000481024	0.00305859	HMDB12458
	3-amino-2-piperidone	-1.28781	17.2251	0.0027952	0.0175611	HMDB00133	1-(1-enyl-palmitoyl)-GPE (P-16:0)*	-2.48383	22.5254	7.22e-06	4.53e-05		10-heptadecenoate (17:1n7)	-1.41598	21.7407	0.000515535	0.00324739	HMDB60038
	guanosine	-1.09748	22.8889	0.00281395	0.0175611	HMDB01032	taurochenodeoxycholate	5.18451	22.0582	7.26e-06	4.53e-05	HMDB00951	glucose	1.28911	26.8012	0.000544224	0.00339636	HMDB00122
	dehydroepiandrosterone sulfate (DHEA-S)	2.04333	19.1687	0.00286944	0.0177432	HMDB07970	(S)-3-hydroxybutyrylcarnitine	2.23288	21.3393	8.46e-06	5.23e-05		2'-O-methylcytidine	2.12514	15.6026	0.000557377	0.00344653
	1-palmitoyl-2-stearoyl-GPC (16:0/18:0)	0.989071	23.3036	0.00294013	0.018015	HMDB14426	1-palmitoyl-2-oleoyl-GPE (16:0/18:1)	-1.36822	23.4505	8.86e-06	5.43e-05	HMDB05320	isoleucylglycine	2.61106	14.5585	0.000570756	0.00349718	HMDB28907
	lidocaine	3.58904	20.6337	0.00324691	0.0197033		inosine 5'-monophosphate (IMP)	-3.69708	21.2703	9.15e-06	5.56e-05	HMDB00175	1-methylnicotinamide	2.12942	21.1811	0.000606961	0.00367221	HMDB00699
	oleate/vaccenate (18:1)	-1.31199	27.3202	0.00327414	0.0197033	HMDB05322	1-carboxyethyltyrosine	2.45068	16.3292	1.01e-05	6.08e-05		N-acetylhistidine	1.647	16.2418	0.000610219	0.00367221	HMDB32055
	1-palmitoyl-2-linoleoyl-GPE (16:0/18:2)	-1.23505	21.5039	0.00341068	0.0203434	HMDB00114	2R,3R-dihydroxybutyrate	1.57701	20.9001	1.04e-05	6.18e-05	HMDB00498	mannonate*	1.1957	22.1927	0.000617249	0.00368165
	glycerophosphoethanolamine	1.22045	24.2379	0.00351648	0.0206931	HMDB00715	mannonate*	1.77583	22.4543	1.08e-05	6.36e-05		CoA-glutathione*	-1.92549	19.1041	0.000626361	0.00370322
	kynurenate	1.91589	16.8421	0.00353072	0.0206931		N-acetylhistidine	2.07962	16.4189	1.09e-05	6.38e-05	HMDB32055	cytidine 5'-monophospho-N-acetylneuraminic acid	-1.38601	20.0845	0.000634985	0.0037059	HMDB01176
	docosahexaenoylcarnitine (C22:6)*	1.79494	15.9828	0.00368922	0.0214356		1-carboxyethylisoleucine	1.88874	17.8308	1.11e-05	6.45e-05		1-palmitoyl-2-linoleoyl-GPE (16:0/18:2)	-1.46483	22.7896	0.000637812	0.0037059	HMDB05322
	2,3-dihydroxy-5-methylthio-4-pentenoate (DMTPA)*	-1.10791	18.6541	0.00373288	0.0215039	HMDB12458	N-acetylglutamine	-1.99307	17.4196	1.16e-05	6.66e-05	HMDB06029	erythronate*	0.982853	26.0602	0.000661815	0.00379672	HMDB00613
	7-HOCA	-1.73015	15.4402	0.00385302	0.0220079	HMDB02088	arachidate (20:0)	-1.48248	23.2151	1.19e-05	6.8e-05	HMDB02212	adenosine	1.39935	25.2454	0.000664708	0.00379672	HMDB00050
	oleoyl ethanolamide	-1.75665	16.9647	0.00407557	0.0228887	HMDB00285	cholate	-4.05335	18.7868	1.22e-05	6.91e-05	HMDB00619	sphingadienine	-1.0857	16.9202	0.000681504	0.00385995
	uridine 5'-triphosphate (UTP)	1.59495	16.5617	0.00410345	0.0228887	HMDB11538	S-methylcysteine	-2.23778	17.0489	1.27e-05	7.13e-05	HMDB02108	1-oleoyl-2-linoleoyl-GPC (18:1/18:2)*	-1.12069	26.4157	0.000694682	0.0039018
	2-linoleoylglycerol (18:2)	-2.20567	19.0958	0.0041091	0.0228887	HMDB01178	glycochenodeoxycholate 3-sulfate	3.66344	17.811	1.42e-05	7.93e-05		aconitate [cis or trans]	1.39623	20.5589	0.000701373	0.00390682
	adenosine 5'-diphosphoribose (ADP-ribose)	-2.37449	16.6311	0.00420076	0.0232075		docosadienoate (22:2n6)	-2.01939	19.2682	1.58e-05	8.72e-05	HMDB61714	oleate/vaccenate (18:1)	-1.37915	28.6017	0.000752815	0.00412583
	2-hydroxynervonate*	-1.86605	17.4262	0.00431043	0.0236198	HMDB08048	sphinganine	-1.85551	18.001	1.61e-05	8.83e-05	HMDB00269	adenosine 5'-diphosphoribose (ADP-ribose)	2.64114	16.5041	0.000752933	0.00412583	HMDB01178
	1-stearoyl-2-arachidonoyl-GPC (18:0/20:4)	0.802728	26.8516	0.00435364	0.0236641		4-imidazoleacetate	-2.08541	21.254	1.62e-05	8.83e-05	HMDB02024	galactose 1-phosphate	1.89839	17.0796	0.000786582	0.00427546	HMDB00645
	1-linoleoylglycerol (18:2)	-2.20885	20.1765	0.00445804	0.0240378	HMDB00269	1-oleoyl-2-docosahexaenoyl-GPC (18:1/22:6)*	1.28101	22.4841	1.66e-05	8.97e-05	HMDB08123	1-myristoyl-2-arachidonoyl-GPC (14:0/20:4)*	1.2025	20.1359	0.000845355	0.00455816	HMDB07883
	sphinganine	-1.15844	17.68	0.00453351	0.0242507	HMDB00626	ribulonate/xylulonate/lyxonate*	1.7787	23.8335	1.69e-05	9.04e-05		cytidine diphosphate	-1.26617	16.6248	0.000853923	0.00456781	HMDB01546
	deoxycholate	2.25476	14.379	0.00457045	0.0242558	HMDB00095	2-O-methylascorbic acid	1.52739	24.1923	1.73e-05	9.18e-05		1-linoleoyl-GPS (18:2)*	-2.16408	16.8257	0.000919973	0.00484738
	CMP	-0.995339	21.1892	0.00467805	0.0246328	HMDB01999	hydroxyasparagine	2.1037	16.7397	1.74e-05	9.18e-05	HMDB32332	arabitol/xylitol	0.908586	21.0064	0.00092057	0.00484738
	eicosapentaenoate (EPA; 20:5n3)	-1.63067	22.0591	0.00476774	0.0249105	HMDB00263	arachidoylcarnitine (C20)*	2.24934	18.3059	1.88e-05	9.81e-05	HMDB06460	2,4-di-tert-butylphenol	-1.77304	22.9458	0.000939178	0.00490702
	phosphoenolpyruvate (PEP)	1.79583	20.9319	0.0050098	0.0259739		1-palmitoyl-GPI* (16:0)	-2.03707	20.8492	2.09e-05	0.000108597	HMDB61695	3-hydroxyoleoylcarnitine	2.19697	16.9494	0.000988014	0.00512247
	N-methylproline	2.23917	17.3148	0.00511134	0.026298	HMDB03073	kynurenate	2.72907	16.4811	2.11e-05	0.000108635	HMDB00715	carotene diol (1)	-2.15003	18.2972	0.00100661	0.00516454
	linolenate (18:3n3 or 3n6)	-1.4678	21.7721	0.00520965	0.0266008	HMDB01139	1-linoleoylglycerol (18:2)	-2.57609	20.3075	2.15e-05	0.00010969		cholate	-3.24973	19.1112	0.00101145	0.00516454	HMDB00619
	prostaglandin F2alpha	-2.02137	17.4764	0.00549572	0.0277128		10-nonadecenoate (19:1n9)	-1.97649	20.4884	2.17e-05	0.000109823	HMDB13622	N-palmitoylglycine	-1.44558	16.453	0.00108078	0.00547703	HMDB13034
	3-carboxy-4-methyl-5-pentyl-2-furanpropionate (3-CMPFP)	-1.19117	16.4349	0.00550967	0.0277128	HMDB00026	eicosapentaenoate (EPA; 20:5n3)	-2.29989	22.3549	2.21e-05	0.000111181	HMDB01999	adenosine 3',5'-cyclic monophosphate (cAMP)	-1.77892	15.3726	0.00111918	0.00562929	HMDB00058
	3-ureidopropionate	1.63973	18.6286	0.00571802	0.0285478	HMDB00637	(3'-5')-cytidylyluridine*	-2.68814	18.1659	2.26e-05	0.000112649		linoleate (18:2n6)	-1.9605	27.9438	0.00115181	0.00575051	HMDB00673
	glycochenodeoxycholate	2.52899	20.6541	0.0059213	0.0292564		linoleoylcarnitine (C18:2)*	-2.05062	18.6035	2.37e-05	0.000117341	HMDB06469	cysteine sulfinic acid	-2.09466	16.2844	0.00119287	0.00591173	HMDB00996
	lignoceroylcarnitine (C24)*	-1.34303	15.541	0.00602251	0.0292564	HMDB01262	guaiacol sulfate	1.64081	14.3226	2.41e-05	0.00011873	HMDB60013	1-palmitoyl-2-oleoyl-GPS (16:0/18:1)	-1.9613	21.8446	0.00124786	0.0061391	HMDB12357
	maltotriose	2.07896	20.6783	0.00607267	0.0292564	HMDB05060	1-myristoyl-2-arachidonoyl-GPC (14:0/20:4)*	1.57466	20.2933	2.47e-05	0.000120709	HMDB07883	2,4-dihydroxybutyrate	1.13212	20.6615	0.00125892	0.00614866	HMDB00360
	dihomolinoleate (20:2n6)	-1.54577	22.6515	0.00610324	0.0292564	HMDB00126	adenosine 3',5'-cyclic monophosphate (cAMP)	-1.95281	15.328	3.05e-05	0.000148025	HMDB00058	4-acetamidobutanoate	1.10788	19.8616	0.00134561	0.00652474	HMDB03681
	glycerol 3-phosphate	1.23988	23.0506	0.00616994	0.0292564		N-acetylthreonine	-0.949846	19.994	3.2e-05	0.000153915	HMDB62557	10-nonadecenoate (19:1n9)	-1.52037	20.6803	0.00138006	0.006644	HMDB13622
	N-stearoyl-sphingadienine (d18:2/18:0)*	1.45306	20.5571	0.0062135	0.0292564	HMDB00792	phenylacetylglutamine	3.03603	17.7379	3.22e-05	0.000153915	HMDB06344	S-methylcysteine sulfoxide	-1.90153	17.1602	0.00143626	0.00686555	HMDB29432
	sebacate (C10-DC)	-1.23007	15.7196	0.00621826	0.0292564	HMDB05334	glycosyl-N-palmitoyl-sphingosine (d18:1/16:0)	-1.7548	20.4941	3.54e-05	0.000168062		4-chlorobenzoic acid	-1.2888	16.7717	0.00148966	0.00707065
	1-stearoyl-2-docosahexaenoyl-GPE (18:0/22:6)*	0.944509	22.123	0.00621971	0.0292564		eicosenoate (20:1n9 or 1n11)	-1.90159	23.5492	3.57e-05	0.000168215	HMDB02231	1-linoleoyl-GPG (18:2)*	-1.47945	20.2252	0.00159785	0.00753111
	1-(1-enyl-palmitoyl)-GPE (P-16:0)*	-0.969147	21.7911	0.00625064	0.0292564	HMDB00086	1,2-dioleoyl-GPC (18:1/18:1)	-1.4916	25.7912	3.6e-05	0.000168649		(16 or 17)-methylstearate (a19:0 or i19:0)	-1.21027	19.125	0.00164932	0.00771975	HMDB37397
	glycerophosphorylcholine (GPC)	1.1676	25.8219	0.00631313	0.0293452		gluconate	3.21437	23.4798	3.66e-05	0.000170268	HMDB00625	1-(1-enyl-palmitoyl)-GPE (P-16:0)*	-1.51468	22.9739	0.00173702	0.00807414
	1-carboxyethyltyrosine	1.38759	16.8277	0.0063869	0.0294847	HMDB31057	2'-deoxyguanosine	-2.27685	14.7041	4.35e-05	0.000200616	HMDB00085	(3'-5')-guanylyluridine	-2.10638	18.0465	0.00183187	0.00845669
	2-hydroxypalmitate	-0.770335	21.0755	0.00644218	0.0295376	HMDB02825	1-linoleoyl-GPC (18:2)	-1.76353	20.6188	4.43e-05	0.000203012	HMDB10386	sphingomyelin (d18:2/16:0, d18:1/16:1)*	0.988714	22.9314	0.00185223	0.00846387
	theobromine	2.80026	18.1653	0.00659511	0.0300345	HMDB61694	1-(1-enyl-stearoyl)-GPE (P-18:0)*	-2.44275	23.078	4.53e-05	0.000206077		tiglyl carnitine (C5)	1.21638	16.6848	0.00186952	0.00846387	HMDB02366
	1-oleoyl-GPS (18:1)	-1.17131	19.9834	0.00685559	0.0310112	HMDB00925	2-methylcitrate/homocitrate	-1.14804	17.9083	4.58e-05	0.000207096		maltotriose	-2.76583	21.0054	0.00187109	0.00846387	HMDB01262
	trimethylamine N-oxide	1.38894	18.2537	0.00717998	0.0322621		1-oleoyl-GPE (18:1)	-2.57031	23.1201	4.61e-05	0.000207344	HMDB11506	1,2-dioleoyl-GPC (18:1/18:1)	-0.998636	26.0139	0.00189821	0.00852927
	diacetylspermidine*	1.57467	17.8893	0.00723389	0.032289	HMDB29416	HEPES#	5.57976	23.405	4.8e-05	0.000214428		1-palmitoyl-GPI* (16:0)	-1.42064	21.1236	0.00199266	0.00886319	HMDB61695
	N-monomethylarginine	-1.56535	19.1598	0.00749742	0.0329893	HMDB60656	ophthalmate	-3.03887	18.0086	5.03e-05	0.000223187	HMDB05765	N-acetylmethionine	-0.752694	21.2294	0.00200904	0.00886319	HMDB11745
	N-ethylglycinexylidide	1.95184	17.6013	0.00751118	0.0329893	HMDB61714	adrenate (22:4n6)	-2.58372	24.2569	5.13e-05	0.000226044	HMDB02226	butyrylcarnitine (C4)	1.4703	22.4616	0.00202372	0.00886319	HMDB02013
	docosadienoate (22:2n6)	-1.30767	18.9435	0.00753762	0.0329893	HMDB00050	2,4-di-tert-butylphenol	-1.90311	22.9229	5.21e-05	0.000226886		12-HHTrE	1.93565	19.0895	0.00202512	0.00886319	HMDB12535
	adenosine	-0.988258	25.4412	0.00787968	0.0342639	HMDB00897	1-carboxyethylvaline	1.68971	19.6314	5.22e-05	0.000226886		N1-Methyl-2-pyridone-5-carboxamide	1.28521	19.3071	0.00222255	0.00966451	HMDB04193
	7-methylguanine	-0.889769	18.7373	0.00797608	0.0343797	HMDB00169	CMP	-1.51294	21.4243	5.36e-05	0.000231626	HMDB00095	1-palmitoyl-GPG (16:0)*	-1.23184	20.1294	0.00228736	0.00988259
	mannose	1.29325	19.6447	0.00800834	0.0343797	HMDB00477	(3'-5')-adenylylguanosine*	-2.74873	15.0536	6.28e-05	0.000269537		phosphate	0.757396	26.2761	0.0023043	0.00989233	HMDB01429
	hexadecadienoate (16:2n6)	-0.935918	18.9287	0.00811405	0.0346131	HMDB00294	1-(1-enyl-oleoyl)-GPE (P-18:1)*	-2.29191	21.5142	6.48e-05	0.000276513		1-oleoyl-GPI (18:1)	-1.41866	20.9313	0.00236394	0.0100842
	urea	-1.68646	23.2803	0.00823362	0.0347342	HMDB0059655	13-HODE + 9-HODE	-2.24568	19.2886	7.16e-05	0.000303581		1-linoleoyl-GPI* (18:2)*	-1.82316	19.2683	0.00238355	0.0101039
	2-hydroxyglutarate	-0.873995	17.6542	0.00824552	0.0347342	HMDB00921	5-methylthioadenosine (MTA)	1.71847	20.8747	7.64e-05	0.000321696	HMDB01173	succinylcarnitine (C4-DC)	-1.37698	17.8106	0.00246122	0.0103499	HMDB61717
	4-cholesten-3-one	1.3493	16.4247	0.00875303	0.0366431	HMDB02815	10-heptadecenoate (17:1n7)	-1.71122	21.6268	7.88e-05	0.000330066	HMDB60038	pregnenolone sulfate	2.87086	17.944	0.00247232	0.0103499	HMDB00774
	1-oleoyl-GPC (18:1)	-0.807036	22.791	0.00951791	0.0394657		glutarylcarnitine (C5-DC)	2.63643	16.1811	8.24e-05	0.000342717	HMDB13130	S-(1,2-dicarboxyethyl)glutathione	-2.19399	17.0834	0.00252649	0.0105114
	1-(1-enyl-oleoyl)-GPE (P-18:1)*	-1.01838	20.9016	0.00954437	0.0394657		thymine	-1.73117	16.4009	8.37e-05	0.000343946	HMDB00262	ribulonate/xylulonate/lyxonate*	1.34404	23.6482	0.00284238	0.0117532
	N-palmitoyl-sphingadienine (d18:2/16:0)*	0.757061	21.5853	0.00984412	0.0404569	HMDB00305	cysteine	2.09295	23.7374	8.4e-05	0.000343946	HMDB00574	1-(1-enyl-stearoyl)-GPE (P-18:0)*	-1.60248	23.46	0.00308844	0.0126927
	retinol (Vitamin A)	1.08106	18.8408	0.00993076	0.0405656	HMDB02757	ribose 1-phosphate	2.13002	20.135	8.42e-05	0.000343946	HMDB01489	NAD+	1.32555	20.5799	0.00316337	0.0129011	HMDB00902
	3-sulfo-L-alanine	2.4518	20.2712	0.0102151	0.0414756	HMDB12085	N-acetylserine	-1.15571	20.1293	8.94e-05	0.000363118	HMDB02931	N2,N2-dimethylguanosine	1.1656	15.9393	0.00317742	0.0129011	HMDB04824
	myristoyl dihydrosphingomyelin (d18:0/14:0)*	-0.794633	20.0057	0.0104782	0.0422892	HMDB00195	2'-deoxyinosine	-1.39346	16.361	9.04e-05	0.000364963	HMDB00071	1-stearoyl-GPG (18:0)	-1.38391	18.7064	0.00338634	0.013667
	inosine	-0.671929	26.0408	0.0108417	0.0434961		phosphoenolpyruvate (PEP)	2.20776	20.7686	9.63e-05	0.000386188	HMDB00263	gluconate	2.47486	23.169	0.00348048	0.0138342	HMDB00625
	1-stearoyl-2-linoleoyl-GPC (18:0/18:2)*	-0.838644	26.5749	0.0109124	0.0435203	HMDB13287	stearate (18:0)	-1.298	28.8254	9.75e-05	0.000388658	HMDB00827	N-acetyl-glucosamine 1-phosphate	-1.14319	19.5305	0.00348586	0.0138342	HMDB01367
	N6,N6-dimethyllysine	-1.62486	19.9685	0.0109841	0.0435488		N-palmitoyl-sphingosine (d18:1/16:0)	-1.66118	24.4043	9.8e-05	0.000388678	HMDB04949	phosphocholine	-0.875934	27.4198	0.00348934	0.0138342	HMDB01565
	Isobar: hexose diphosphates	1.23876	20.4193	0.0112468	0.0443295		4-acetamidobenzoate	4.01403	18.5333	0.000101753	0.000401062		dimethylglycine	0.924467	21.2967	0.00351835	0.0138677	HMDB00092
	3-hydroxystearate	-0.839107	17.7531	0.0114281	0.0447822	HMDB00235	erucate (22:1n9)	-1.7486	20.961	0.000102459	0.000401496	HMDB02068	17alpha-hydroxypregnenolone 3-sulfate	2.34939	15.2719	0.00377418	0.0147895	HMDB00416
	thiamin (Vitamin B1)	1.57369	19.3751	0.0118356	0.0459526	HMDB12535	myristoleate (14:1n5)	-0.875043	19.8553	0.000108221	0.000421623	HMDB02000	1-stearoyl-2-arachidonoyl-GPI (18:0/20:4)	-1.25807	23.8187	0.00393427	0.0153115	HMDB09815
	12-HHTrE	-2.24413	18.9426	0.0118631	0.0459526	HMDB00252	(R)-3-hydroxybutyrylcarnitine	1.64318	20.504	0.000110435	0.000427355	HMDB13127	oleoyl ethanolamide	-1.70656	18.6138	0.00396677	0.0153115	HMDB02088
	sphingosine	-0.888288	19.9637	0.0121237	0.0465503	HMDB00194	acisoga	-1.97031	17.486	0.000111936	0.000427355		1-palmitoyl-2-linoleoyl-GPC (16:0/18:2)	-0.657288	27.8238	0.00397555	0.0153115	HMDB07973
	anserine	1.63358	16.1681	0.0122241	0.0465503	HMDB02068	margarate (17:0)	-1.31854	23.6929	0.000112135	0.000427355	HMDB02259	uridine 5'-diphosphate (UDP)	-1.27147	18.7572	0.00408988	0.0156624	HMDB00295
	erucate (22:1n9)	-1.14671	20.6873	0.0122668	0.0465503		N-acetylmethionine sulfoxide	-2.35457	16.9883	0.000112228	0.000427355		uridine 3'-monophosphate (3'-UMP)	-2.50626	16.4255	0.00414943	0.0157144
	1-carboxyethylphenylalanine	1.09853	18.927	0.0122937	0.0465503	HMDB00079	cytidine 2',3'-cyclic monophosphate	-2.11312	18.1349	0.000120096	0.000454746	HMDB11691	lignoceroylcarnitine (C24)*	-1.32368	16.8108	0.00415843	0.0157144
	5,6-dihydrothymine	-1.07331	16.8346	0.0125024	0.0470759	HMDB00883	sphingomyelin (d18:2/16:0, d18:1/16:1)*	0.99334	22.9102	0.000123911	0.000464713		3-hydroxystearate	-0.978302	18.6186	0.00417341	0.0157144
	valine	0.589304	26.6153	0.0129906	0.0486428		N-acetylmethionine	-1.32907	20.9591	0.000124688	0.000464713	HMDB11745	urate	0.970766	24.0812	0.00433658	0.0161737	HMDB00289
	O-sulfo-L-tyrosine	0.937455	17.9122	0.0131212	0.0488602		lidocaine	3.94817	20.5396	0.000124797	0.000464713	HMDB14426	prostaglandin F2alpha	1.57237	17.6902	0.00434337	0.0161737	HMDB01139
							N6,N6-dimethyllysine	-2.31028	20.2725	0.000128446	0.000475673	HMDB13287	2'-deoxyadenosine 5'-monophosphate	-1.73978	15.9954	0.00454551	0.0168334	HMDB00905
							glycerol	1.58475	22.8574	0.000143143	0.000527203	HMDB00131	alpha-ketoglutarate	0.863742	23.378	0.00467236	0.0172086	HMDB00208
							(3'-5')-adenylyluridine	-2.78791	19.8156	0.000151356	0.000554423		myristoleoylcarnitine (C14:1)*	1.66675	17.2461	0.00476504	0.01742
							N-acetylglycine	-1.26015	18.6565	0.000152517	0.000555656	HMDB00532	1-stearoyl-GPI (18:0)	-1.17671	23.1972	0.00478145	0.01742	HMDB61696
							prolylglycine	-1.63632	17.0355	0.000161533	0.000585339	HMDB11178	pyruvate	1.43738	21.0172	0.00495013	0.0178941	HMDB00243
							cysteinylglycine	2.50843	18.3481	0.000165461	0.000596366	HMDB00078	leucylglutamine*	1.53836	15.8807	0.00496987	0.0178941	HMDB28927
							1-(1-enyl-stearoyl)-2-oleoyl-GPE (P-18:0/18:1)	-1.95792	21.7278	0.000176991	0.000634532	HMDB11375	N-acetylneuraminate	-0.909749	22.6024	0.00499124	0.0178941	HMDB00230
							glutamate, gamma-methyl ester	1.28994	25.5665	0.00017955	0.000640298	HMDB61715	linoleoyl ethanolamide	-2.48473	17.8366	0.00526526	0.0187017	HMDB12252
							palmitoyl ethanolamide	-1.19958	17.2953	0.000184039	0.000652854	HMDB02100	4-hydroxyphenylpyruvate	-1.67047	16.2379	0.00527199	0.0187017	HMDB00707
							GlcNAc sulfate conjugate of C21H34O2 steroid	3.45768	15.7427	0.000192015	0.000677582		malonate	-1.98961	20.7183	0.00531827	0.0187671	HMDB00691
							isoleucylglycine	2.82153	14.6015	0.000194566	0.000683009	HMDB28907	2-hydroxystearate	-0.916528	20.3411	0.00558135	0.0195929
							1-arachidonoyl-GPI* (20:4)*	-1.48266	20.2414	0.000205035	0.00071603	HMDB61690	serotonin	1.93644	20.1425	0.00567955	0.0198343	HMDB00259
							UDP-glucuronate	-1.38914	19.9189	0.000213239	0.000740069	HMDB00935	1-linoleoyl-GPE (18:2)*	-1.81126	20.4659	0.005731	0.0199108	HMDB11507
							diacetylspermidine*	1.82461	17.8018	0.000214115	0.000740069		1-palmitoyl-2-docosahexaenoyl-GPC (16:0/22:6)	0.766198	23.7016	0.00609106	0.0210532	HMDB07991
							arabitol/xylitol	1.11785	21.0894	0.000218841	0.000752545		adenine	1.18113	20.6757	0.0062576	0.0215185	HMDB00034
							erythronate*	1.03598	26.0633	0.000229493	0.00078517	HMDB00613	urea	1.48272	23.3774	0.00640282	0.0219061	HMDB00294
							phenyllactate (PLA)	-1.39484	17.3411	0.000253019	0.000861287	HMDB00779	(3'-5')-adenylylguanosine*	-1.9971	15.3819	0.00652988	0.0221331
							2'-deoxyadenosine 5'-monophosphate	-2.39761	15.7079	0.000274238	0.000925777	HMDB00905	1,5-anhydroglucitol (1,5-AG)	-1.78213	21.0044	0.00653484	0.0221331	HMDB02712
							asparagine	1.06911	25.6182	0.000275099	0.000925777	HMDB00168	1-oleoyl-2-arachidonoyl-GPE (18:1/20:4)*	-0.785093	23.159	0.00665702	0.0224342	HMDB09069
							myristate (14:0)	-1.01819	24.9562	0.000276085	0.000925777	HMDB00806	gamma-glutamylalanine	-1.86737	18.0794	0.00673086	0.0225701	HMDB29142
							1-carboxyethylphenylalanine	1.65088	18.677	0.000285554	0.000952788		deoxycholic acid 3-sulfate	-2.46355	15.2138	0.00681692	0.0227456
							sphingosine	-1.26954	20.1332	0.000297864	0.000988968	HMDB00252	(3'-5')-uridylyluridine	-1.76625	17.6971	0.00720389	0.0239183
							3-hydroxyisobutyrate	1.72865	18.2277	0.000301069	0.000994709	HMDB00336	dihomo-linoleoylcarnitine (C20:2)*	1.607	17.0927	0.00739255	0.0243907
							S-methylcysteine sulfoxide	-2.11004	17.1012	0.000302845	0.000995696	HMDB29432	dihomolinolenate (20:3n3 or 3n6)	-1.3756	25.3492	0.00741855	0.0243907	HMDB02925
							phytosphingosine	-1.47217	19.3795	0.000314097	0.00102768	HMDB04610	arachidoylcarnitine (C20)*	1.62654	18.0332	0.00751162	0.0245768	HMDB06460
							N-monomethylarginine	-2.27127	19.4755	0.000365222	0.00118918	HMDB29416	glycerophosphoethanolamine	-0.919178	24.0944	0.00767422	0.0249876	HMDB00114
							palmitate (16:0)	-1.13272	28.6989	0.000377198	0.00122227	HMDB00220	cytidine 2' or 3'-monophosphate (2' or 3'-CMP)	-1.61518	20.5721	0.00781171	0.025313
							1-carboxyethylleucine	1.36191	19.5497	0.000384698	0.0012406		methyl glucopyranoside (alpha + beta)	-1.80583	20.8829	0.00787906	0.025409
							docosatrienoate (22:3n3)	-2.37804	18.8599	0.000425927	0.00136665	HMDB02823	pentadecanoate (15:0)	-0.976331	24.5551	0.00799933	0.025674	HMDB00826
							pregnen-diol disulfate*	2.45139	19.5677	0.00042784	0.00136665		uridine-2',3'-cyclic monophosphate	-1.52678	18.1516	0.00850529	0.0271686	HMDB11640
							2'-O-methylcytidine	2.27101	15.625	0.000429879	0.00136669		2'-AMP	-1.47436	17.2244	0.00868866	0.0276234	HMDB11617
							butyrate/isobutyrate (4:0)	-2.6002	18.9872	0.000436371	0.00138082	HMDB00039	sphingomyelin (d18:2/24:2)*	1.26293	18.2802	0.00876895	0.0277477
							carotene diol (1)	-1.60477	18.621	0.000452738	0.00142591		methionine sulfone	1.27798	16.2141	0.00883194	0.0278165
							pyridoxine (Vitamin B6)	2.75651	18.3182	0.000458821	0.00143835	HMDB02075	oleoylcarnitine (C18:1)	1.00643	20.9522	0.00903711	0.0283303	HMDB05065
							glycerophosphoserine*	-1.66782	18.3675	0.000474766	0.00148145		stearoylcarnitine (C18)	1.03274	21.7859	0.00917135	0.028618	HMDB00848
							caproate (6:0)	-1.28885	19.1567	0.000481066	0.00149419	HMDB00535	(3'-5')-adenylyluridine	-1.23584	20.5622	0.00931607	0.0289356
							leucylglutamine*	1.72274	15.9363	0.000486294	0.0015035	HMDB28927	FMN	-0.949125	16.2126	0.00962258	0.0297506	HMDB01520
							N2-methylguanosine	1.9402	14.0138	0.000489357	0.00150375	HMDB05862	1-stearoyl-2-linoleoyl-GPC (18:0/18:2)*	-0.823267	27.3663	0.0099021	0.0304749
							1-stearoyl-2-docosahexaenoyl-GPE (18:0/22:6)*	1.35666	21.9394	0.00049084	0.00150375	HMDB05334	tricosanoyl sphingomyelin (d18:1/23:0)*	-1.06446	20.1238	0.0100203	0.0306986	HMDB12105
							methyl-4-hydroxybenzoate sulfate	-3.82624	18.1744	0.000537633	0.00163966		1-stearoyl-2-docosahexaenoyl-GPC (18:0/22:6)	0.760081	22.5391	0.0104554	0.0318867	HMDB08057
							isoleucine	1.03942	27.0578	0.000571506	0.00173511	HMDB00172	1-stearoyl-2-oleoyl-GPS (18:0/18:1)	-1.20454	25.8828	0.0107545	0.0326511	HMDB10163
							1-(1-enyl-palmitoyl)-2-oleoyl-GPE (P-16:0/18:1)*	-1.43242	23.4637	0.000574377	0.00173601	HMDB11342	palmitoleoylcarnitine (C16:1)*	1.20737	18.7911	0.0109853	0.0332021
							sulfate*	1.07022	24.4489	0.000600235	0.00180606	HMDB01448	arachidate (20:0)	-0.943932	23.4619	0.0114933	0.0345826	HMDB02212
							2-hydroxybutyrate/2-hydroxyisobutyrate	-1.0886	21.4725	0.000654804	0.00195417		glycolithocholate sulfate*	-2.7145	15.459	0.0118022	0.0353541	HMDB02639
							pipecolate	1.08509	19.698	0.000655256	0.00195417	HMDB00070	1-(1-enyl-stearoyl)-2-oleoyl-GPE (P-18:0/18:1)	-1.20409	22.0761	0.0119796	0.0357268	HMDB11375
							penicillin G	4.50465	19.0467	0.000660828	0.00196211	HMDB15186	1-stearoyl-2-oleoyl-GPC (18:0/18:1)	-0.688135	26.5846	0.012078	0.0358616	HMDB08038
							pregnenetriol disulfate*	2.91263	18.8961	0.000674201	0.00199303		arachidonoylcarnitine (C20:4)	-0.717558	18.333	0.0126587	0.0373985
							hexanoylcarnitine (C6)	2.09555	18.3112	0.000706084	0.00207817	HMDB00705	3-hydroxyhexanoylcarnitine (1)	1.11059	17.2323	0.0127066	0.0373985
							docosapentaenoate (n6 DPA; 22:5n6)	-1.61345	22.7741	0.000716907	0.00208772	HMDB01976	glycerate	0.563349	27.2642	0.0128106	0.0374703	HMDB00139
							N1-methylinosine	1.72132	16.1838	0.000719159	0.00208772	HMDB02721	2'-deoxyguanosine	-1.25895	15.183	0.0128422	0.0374703	HMDB00085
							4-chlorobenzoic acid	-1.79062	16.5514	0.000721255	0.00208772		linolenate (18:3n3 or 3n6)	-1.14895	23.0182	0.013027	0.0378456	HMDB03073
							taurolithocholate 3-sulfate	3.7128	18.5447	0.00072172	0.00208772	HMDB02580	1,2-dipalmitoyl-GPE (16:0/16:0)*	-1.33343	15.878	0.013292	0.0384497	HMDB08923
							N2,N2-dimethylguanosine	1.78361	16.2206	0.000727941	0.00209672	HMDB04824	xanthosine	-0.849981	18.4894	0.0133583	0.0384766	HMDB00299
							(3'-5')-adenylylcytidine	-2.40275	15.4999	0.000763767	0.00219055		indolelactate	1.00005	17.8133	0.013509	0.0387451	HMDB00671
							glycochenodeoxycholate	2.97974	20.489	0.000794322	0.00226853	HMDB00637	2-methylcitrate/homocitrate	-0.664386	18.1343	0.0137549	0.039283
							sphingomyelin (d18:2/14:0, d18:1/14:1)*	1.74916	17.2894	0.000842821	0.00239688		guanidinoacetate	-1.10109	21.335	0.0138278	0.0393247	HMDB00128
							betaine	-1.19157	27.0847	0.000858878	0.00243229	HMDB00043	1-stearoyl-GPE (18:0)	-1.43458	24.9249	0.0149104	0.0422251	HMDB11130
							ceramide (d18:1/14:0, d16:1/16:0)*	-1.28253	20.7265	0.000961987	0.00271097		AMP	1.06603	24.7217	0.0151384	0.0426915	HMDB00045
							2-linoleoylglycerol (18:2)	-2.03716	18.959	0.00096533	0.00271097	HMDB11538	1-myristoyl-2-palmitoyl-GPC (14:0/16:0)	1.04062	23.1389	0.0154134	0.0432861	HMDB07869
							ceramide (d18:1/17:0, d17:1/18:0)*	-1.85096	17.9193	0.00101098	0.00282738		dehydroascorbate	1.67908	21.7408	0.0161017	0.0450313	HMDB01264
							1-palmitoyl-2-oleoyl-GPS (16:0/18:1)	-1.44741	22.1483	0.00101919	0.00283856	HMDB12357	p-cresol sulfate	1.37987	18.9764	0.0168035	0.0466671	HMDB11635
							uracil	-1.31637	22.2457	0.00104989	0.00291205	HMDB00300	2-hydroxynervonate*	-1.42659	18.9941	0.0168251	0.0466671
							ornithine	1.56321	23.2842	0.0011249	0.00310731	HMDB03374	tetradecadienoate (14:2)*	0.985472	18.9158	0.0169019	0.0466882	HMDB00560
							spermidine	1.30608	23.3442	0.00113014	0.00310905	HMDB01257	1-methylhistidine	0.95592	20.0774	0.0170479	0.0468991	HMDB00001
							isovalerate (C5)	-2.39038	17.5101	0.00123852	0.00339335	HMDB00718	prostaglandin E2	1.51659	19.5247	0.0172122	0.0471587	HMDB01220
							1-palmitoylglycerol (16:0)	-0.985145	23.4724	0.00126577	0.00345397	HMDB31074	spermidine	1.19919	23.3193	0.0179817	0.0490675	HMDB01257
							guanidinoacetate	-1.54107	21.1413	0.00132616	0.00360416	HMDB00128	1-palmitoyl-2-oleoyl-GPC (16:0/18:1)	-0.607733	28.1974	0.0181325	0.0492794	HMDB07972
							androstenediol (3beta,17beta) disulfate (1)	2.69675	18.212	0.00133385	0.0036105	HMDB03818	N2-acetyllysine	-1.079	15.4871	0.0182161	0.0493079	HMDB00446
							phenylalanylglycine	1.69389	16.0321	0.00135584	0.00365536	HMDB28995	1-oleoyl-GPE (18:1)	-1.5192	23.6094	0.0183625	0.0495054	HMDB11506
							biopterin	1.68707	14.4229	0.00137363	0.00368854	HMDB00468	UDP-N-acetylglucosamine/galactosamine	-1.00408	22.3517	0.0185603	0.0498392
							N-acetylputrescine	1.27091	20.6581	0.00138348	0.00370026	HMDB02064
							1,5-anhydroglucitol (1,5-AG)	-1.22529	21.3253	0.00143438	0.00382124	HMDB02712
							glutamate	0.733915	29.3055	0.00158502	0.00420591	HMDB00148
							xanthosine 5'-monophosphate (xmp)	-2.11863	17.3398	0.00161864	0.00426424	HMDB01554
							acetylcholine	1.227	21.9035	0.00161965	0.00426424	HMDB00895
							urate	1.42191	24.2837	0.00169484	0.00444485	HMDB00289
							ethylmalonate	2.21427	19.4781	0.00170825	0.00446265	HMDB00622
							cystathionine	2.19889	16.8299	0.00176515	0.00459347	HMDB00099
							azelate (C9-DC)	-1.4772	17.2762	0.00184685	0.0047876	HMDB00784
							N-formylmethionine	-1.03586	17.6284	0.00191423	0.00494327	HMDB01015
							1-stearoyl-2-oleoyl-GPS (18:0/18:1)	-1.15411	25.9367	0.00198609	0.00510927	HMDB10163
							guanosine	-1.10716	22.8676	0.00202621	0.00519263	HMDB00133
							2'-deoxyadenosine	-1.87194	15.6616	0.00205716	0.00525199	HMDB00101
							3-methylglutaconate	1.81194	16.9571	0.00213554	0.00542752	HMDB00522
							2-hydroxyglutarate	-0.79686	17.5948	0.00214202	0.00542752	HMDB0059655
							6-oxopiperidine-2-carboxylate	1.1129	18.0789	0.00218857	0.0055247	HMDB61705
							imidazole lactate	-1.22021	16.5435	0.00236559	0.00594928	HMDB02320
							beta-hydroxyisovaleroylcarnitine	0.815845	19.5453	0.00239998	0.00601334
							1-stearoyl-2-oleoyl-GPE (18:0/18:1)	-0.982532	23.9908	0.00246533	0.0061542	HMDB08993
							3'-dephospho-CoA-glutathione*	-1.8809	16.2162	0.0024829	0.00617517
							adenosine 3',5'-diphosphate	-2.15808	16.0955	0.0026025	0.00644884	HMDB00061
							hexadecadienoate (16:2n6)	-0.956638	18.9168	0.00262854	0.00648951	HMDB00477
							NAD+	1.31064	20.5409	0.00265945	0.00653768	HMDB00902
							palmitoleate (16:1n7)	-1.17042	24.3867	0.00266745	0.00653768	HMDB03229
							acetylcarnitine (C2)	1.16196	26.5264	0.00275348	0.00672408	HMDB00201
							2-hydroxy-3-methylvalerate	-1.57957	15.7927	0.00277154	0.0067381	HMDB00317
							N6-methyllysine	-0.899668	19.8057	0.00277922	0.0067381	HMDB02038
							pyroglutamine*	-1.52161	20.7156	0.00279034	0.00674082
							malonate	-1.73024	20.8953	0.00284737	0.00685402	HMDB00691
							3-(3-amino-3-carboxypropyl)uridine*	1.45535	16.0377	0.00305536	0.00732852
							N-acetylalanine	-0.750709	23.1182	0.00322266	0.00770238	HMDB00766
							tryptophan	1.46847	23.3127	0.00339277	0.00807435	HMDB00929
							biotin	2.31882	15.4671	0.00340564	0.00807435	HMDB00030
							N-stearoyltaurine	-1.89247	15.5111	0.00341423	0.00807435
							fructosyllysine	1.72962	19.4999	0.00359825	0.0084798
							3-hydroxyhexanoylcarnitine (1)	1.31076	17.306	0.00394908	0.00927414
							1-(1-enyl-palmitoyl)-2-palmitoyl-GPC (P-16:0/16:0)*	-1.25488	21.5671	0.00400901	0.0093822	HMDB11206
							CoA-glutathione*	-1.59757	19.3139	0.00403715	0.00941537
							N-stearoyl-sphingadienine (d18:2/18:0)*	1.10473	20.7659	0.00408826	0.00950169
							palmitoyl dihydrosphingomyelin (d18:0/16:0)*	-1.0413	24.4653	0.0043215	0.0100092
							(3'-5')-guanylylcytidine	-2.30345	15.4939	0.00454287	0.0104859
							tricosanoyl sphingomyelin (d18:1/23:0)*	-1.17765	20.0925	0.00476214	0.0109546	HMDB12105
							methylmalonate (MMA)	1.76821	20.9555	0.00478103	0.0109594	HMDB00202
							5,6-dihydrouracil	1.67381	19.1549	0.00479678	0.0109594	HMDB00076
							phenylacetylglycine	3.00012	16.8925	0.00497182	0.011321	HMDB00821
							docosahexaenoate (DHA; 22:6n3)	-1.54355	24.5164	0.00513663	0.0116569	HMDB02183
							1-stearoyl-2-linoleoyl-GPE (18:0/18:2)*	-1.94727	22.9613	0.00532687	0.012048	HMDB08994
							pyridoxamine	1.9863	17.6823	0.00559427	0.0126105	HMDB01431
							tiglyl carnitine (C5)	1.14767	16.6214	0.00563204	0.0126533	HMDB02366
							biliverdin	-1.29782	17.0561	0.0058386	0.0130738	HMDB01008
							erythritol	1.26771	17.4498	0.00592563	0.0132247	HMDB02994
							(N(1) + N(8))-acetylspermidine	0.711603	20.2655	0.00606105	0.0134823
							threonine	0.679513	26.5429	0.00611481	0.0135572	HMDB00167
							eicosenoylcarnitine (C20:1)*	1.39067	17.9079	0.00626401	0.0138424
							N1-Methyl-4-pyridone-3-carboxamide	-1.88984	16.365	0.00639856	0.0140935	HMDB04194
							3-methyl-2-oxovalerate	1.36662	18.5731	0.00644864	0.0141576	HMDB03736
							1-stearoyl-GPE (18:0)	-1.43968	24.9565	0.00665955	0.0145732	HMDB11130
							N-acetyl-beta-alanine	-0.821426	18.0691	0.00672013	0.0146581
							alpha-hydroxyisovalerate	-0.946536	20.6358	0.00710738	0.0154528	HMDB00407
							trigonelline (N'-methylnicotinate)	1.4421	19.3725	0.007274	0.0157642	HMDB00875
							guanine	-2.18231	19.0197	0.0074907	0.0161818	HMDB00132
							1,2-dipalmitoyl-GPE (16:0/16:0)*	-1.37346	15.8897	0.00793952	0.0170966	HMDB08923
							S-(1,2-dicarboxyethyl)glutathione	-2.10378	17.1808	0.00818232	0.0175633
							gamma-glutamylisoleucine*	1.46591	16.0871	0.00853303	0.0182313	HMDB11170
							1-myristoyl-2-palmitoyl-GPC (14:0/16:0)	1.20259	23.1951	0.00854759	0.0182313	HMDB07869
							glycocholate	2.43296	20.7414	0.00881471	0.0187417	HMDB00138
							1-arachidonoyl-GPC* (20:4)*	0.94724	19.6596	0.0089544	0.0189788	HMDB10395
							sedoheptulose	1.29318	21.4821	0.00917559	0.0193614	HMDB03219
							FAD	-0.550468	19.2962	0.00919236	0.0193614	HMDB01248
							N-acetylasparagine	-1.55594	15.5214	0.00928827	0.0195025	HMDB06028
							4-hydroxyphenylpyruvate	-1.52132	16.3523	0.009348	0.0195669	HMDB00707
							1-palmitoyl-GPE (16:0)	-1.33773	22.8993	0.00985551	0.0205654	HMDB11503
							cytidine 2' or 3'-monophosphate (2' or 3'-CMP)	-1.40699	20.7146	0.0101284	0.0210696
							taurocholate	3.5782	21.358	0.0102969	0.0213543	HMDB00036
							N1-Methyl-2-pyridone-5-carboxamide	-1.3324	17.9677	0.0111493	0.023051	HMDB04193
							1-palmitoyl-2-docosahexaenoyl-GPE (16:0/22:6)*	0.902052	21.4863	0.0112351	0.0231286	HMDB05324
							3-hydroxyhexanoate	1.25607	16.1584	0.0112555	0.0231286
							mannose	1.12207	19.7611	0.0117351	0.0239697	HMDB00169
							3-phosphoglycerate	1.10526	22.975	0.0117359	0.0239697	HMDB00807
							3-amino-2-piperidone	1.15909	15.971	0.0120275	0.024491	HMDB00323
							1-stearoyl-2-arachidonoyl-GPI (18:0/20:4)	-0.808452	24.0734	0.0124722	0.0253202	HMDB09815
							arachidonate (20:4n6)	-1.00232	18.8719	0.0133574	0.0270048	HMDB01043
							gamma-glutamylglutamate	-1.23486	22.5541	0.0133822	0.0270048	HMDB11737
							palmitoyl sphingomyelin (d18:1/16:0)	-0.571829	27.3735	0.0135743	0.0273107
							N-acetylvaline	-1.12646	15.4778	0.0137587	0.0275993	HMDB11757
							threonate	0.607599	28.6929	0.0141787	0.0283573	HMDB00943
							succinylcarnitine (C4-DC)	1.17429	19.119	0.0147864	0.0294853	HMDB61717
							2-aminoadipate	1.00108	19.2857	0.0148679	0.0295603	HMDB00510
							nonadecanoate (19:0)	-0.818547	21.2084	0.0154838	0.0306944	HMDB00772
							1,7-dimethylurate	1.77357	16.6195	0.0158159	0.0312607	HMDB11103
							stearoyl sphingomyelin (d18:1/18:0)	0.721723	23.9564	0.0169535	0.0334113	HMDB01348
							1-palmitoyl-2-oleoyl-GPG (16:0/18:1)	-1.1213	19.9677	0.017326	0.0340458
							uridine 2'-monophosphate (2'-UMP)*	-1.28358	18.6431	0.0174798	0.0342483
							leucine	0.601305	27.6966	0.0176686	0.0345178
							5,6-dihydrothymine	1.1801	15.6823	0.0185628	0.0361599	HMDB00079
							1-oleoyl-GPC (18:1)	-0.869834	22.8032	0.0188668	0.0366461	HMDB02815
							maltose	-1.34093	23.0589	0.0195858	0.0379334	HMDB00163
							palmitoyl-arachidonoyl-glycerol (16:0/20:4) [2]*	1.01382	16.5829	0.0200589	0.0387383
							alpha-hydroxyisocaproate	-1.16799	17.1176	0.0205286	0.0395322	HMDB00746
							5-oxoproline	0.913251	25.5274	0.0216032	0.0414831	HMDB00267
							uridine 3'-monophosphate (3'-UMP)	-1.89363	16.7915	0.0223239	0.0427452
							glycerophosphoglycerol	0.612841	23.1546	0.0227643	0.0434649
							1-docosahexaenoylglycerol (22:6)	1.73824	15.5998	0.0230836	0.0439502	HMDB11587
							glutathione, oxidized (GSSG)	-1.93776	21.5772	0.0232974	0.0442322	HMDB03337
							N-acetylglucosamine 6-phosphate	0.66137	21.1594	0.0246537	0.0466757	HMDB02817
							N-stearoyl-sphingosine (d18:1/18:0)*	0.855296	19.9062	0.0248262	0.0468707	HMDB04950
	logFC-log2 fold change, AveExp-average expression, HMDB-human metabolome database
	*- Indicates compounds that have not been officially confirmed based on a standard, but Metabelon is confident in its identity.
	p value is based on the Limma package
	q value is based on Benjamini-Hochberg correction of the p value
	#compounds from the media used for sample transfer
