# Supplementary material for: In utero human intestine harbors unique metabolome, including bacterial metabolites
Source: JCI Insight. 2020 Nov 5;5(21):e138751. doi: 10.1172/jci.insight.138751 (PMC7710283; doi:10.1172/jci.insight.138751)
Supplement: supplemental Table 3 [file jciinsight-5-138751-s173.xlsx]

## Sheet: Sheet1
	Supplemantary Table 3: Ingenuity Pathway Analysis of Fetal, Infant and Pediatric Intestinal Tissue
	Fetal vs Infant			Fetal vs Pediatric			Infant vs Pediatric
	Pathways	Metabolite	q value	Pathways	Metabolite	q value	Pathways	Metabolite	q value
	Purine Ribonucleosides Degradation to Ribose-1-phosphate	adenosine,guanine,guanosine,inosine	0.00102329	Purine Nucleotides Degradation II (Aerobic)	guanine,guanosine,IMP,NAD ,uric acid,xanthosine monophosphate	0.00134896	Purine Nucleotides Degradation II (Aerobic)	adenosine,AMP,IMP,NAD ,phosphate,uric acid,xanthosine,xanthosine monophosphate	1.23e-06
	Purine Nucleotides Degradation II (Aerobic)	adenosine,guanine,guanosine,inosine	0.00416869	Urate Biosynthesis/Inosine 5'-phosphate Degradation	IMP,NAD ,uric acid,xanthosine monophosphate	0.00354813	Urate Biosynthesis/Inosine 5'-phosphate Degradation	IMP,NAD ,phosphate,uric acid,xanthosine,xanthosine monophosphate	2.04e-06
	Coenzyme A Biosynthesis	5'-CMP,coenzyme A,L-cysteine	0.00870964	UDP-D-xylose and UDP-D-glucuronate Biosynthesis	NAD ,UDP-D-glucose,UDP-glucuronic acid	0.00436516	Adenosine Nucleotides Degradation II	adenosine,AMP,NAD ,phosphate,uric acid	0.00018197
	Phosphatidylglycerol Biosynthesis II (Non-plastidic)	5'-CMP,coenzyme A,sn-glycerol-3-phosphate	0.0213796	Guanosine Nucleotides Degradation III	guanine,guanosine,NAD ,uric acid	0.00549541	tRNA Splicing	ADP-D-ribose,AMP,NAD ,phosphate	0.000295121
	Uracil Degradation II (Reductive)	N-carbamoyl-beta-alanine,uracil	0.030903	Circadian Rhythm Signaling	cyclic AMP,L-glutamic acid	0.00630957	Adenine and Adenosine Salvage I	adenine,adenosine,AMP,phosphate	0.000295121
	Œ≥-linolenate Biosynthesis II (Animals)	coenzyme A,linoleic acid	0.030903	FXR/RXR Activation	cholic acid,cyclic AMP,D-glucose,taurocholic acid	0.00812831	Pyruvate Fermentation to Lactate	L-lactic acid,NAD ,pyruvic acid	0.000676083
	Guanine and Guanosine Salvage I	guanine,guanosine	0.030903	Serotonin Degradation	3',5'-ADP,5-hydroxytryptamine,L-cysteine,NAD ,UDP-glucuronic acid	0.00831764	4-hydroxyproline Degradation I	2-oxoglutaric acid,NAD ,pyruvic acid,trans-4-hydroxy-L-proline	0.000977237
	Thymine Degradation	5,6-dihydrothymine,thymine	0.030903	Uracil Degradation II (Reductive)	dihydrouracil,N-carbamoyl-beta-alanine,uracil	0.0134896	Adenine and Adenosine Salvage III	adenine,adenosine,IMP,phosphate	0.00154882
	Threonine Degradation II	coenzyme A,L-threonine	0.030903	Œ≥-glutamyl Cycle	cysteinylglycine,L-cysteine,L-glutamic acid,pyrrolidonecarboxylic acid	0.0154882	UDP-D-xylose and UDP-D-glucuronate Biosynthesis	NAD ,UDP-D-glucose,UDP-glucuronic acid	0.00162181
	Cardiolipin Biosynthesis II	5'-CMP,sn-glycerol-3-phosphate	0.030903	Histamine Degradation	histamine,imidazole-4-acetic acid,L-glutamic acid,NAD	0.0204174	Serotonin Degradation	3',5'-ADP,5-hydroxytryptamine,NAD ,UDP,UDP-glucuronic acid	0.00186209
	Airway Inflammation in Asthma	histamine	0.040738	Calcium Signaling	5-hydroxytryptamine,acetylcholine,L-glutamic acid	0.0204174	Superpathway of Methionine Degradation	2-oxoglutaric acid,adenosine,dimethylglycine,NAD ,phosphate,pyruvic acid,sulfate	0.00223872
	Agranulocyte Adhesion and Diapedesis	histamine	0.040738	Colanic Acid Building Blocks Biosynthesis	galactose-1-phosphate,NAD ,UDP-D-galactose,UDP-D-glucose,UDP-glucuronic acid	0.025704	FXR/RXR Activation	cholic acid,cyclic AMP,D-glucose,deoxycholate	0.00234423
	Superpathway of Methionine Degradation	adenosine,coenzyme A,dimethylglycine,L-cysteine	0.047863	Isoleucine Degradation I	adenine-riboflavin dinucleotide,L-glutamic acid,L-isoleucine,NAD	0.0263027	Pyrimidine Ribonucleotides Interconversion	CDP,L-glutamine,phosphate,UDP	0.00234423
	Choline Biosynthesis III	5'-CMP,phosphorylcholine	0.0501187	4-hydroxyproline Degradation I	L-glutamic acid,NAD ,trans-4-hydroxy-L-proline	0.0288403	Insulin Receptor Signaling	AMP,cyclic AMP,D-glucose	0.00309029
	Ceramide Biosynthesis	coenzyme A,D-erythro-dihydrosphingosine	0.060256	Galactose Degradation I (Leloir Pathway)	galactose-1-phosphate,UDP-D-galactose,UDP-D-glucose	0.0288403	Th17 Activation Pathway	cyclic AMP,prostaglandin E2	0.00316228
	Phosphatidylcholine Biosynthesis I	5'-CMP,phosphorylcholine	0.060256	Ceramide Signaling	D-sphingosine,sphingomyelin	0.0338844	Purine Ribonucleosides Degradation to Ribose-1-phosphate	adenine,adenosine,phosphate,xanthosine	0.00331131
	Adenine and Adenosine Salvage III	adenosine,inosine	0.060256	Sphingosine-1-phosphate Signaling	D-sphingosine,sphingomyelin	0.0338844	Heparan Sulfate Biosynthesis	3',5'-ADP,UDP,UDP-D-galactose,UDP-glucuronic acid	0.00457088
	Guanosine Nucleotides Degradation III	guanine,guanosine	0.060256	Retinoate Biosynthesis I	NAD ,vitamin A	0.0338844	Xanthine and Xanthosine Salvage	phosphate,xanthosine,xanthosine monophosphate	0.00512861
	CDP-diacylglycerol Biosynthesis I	coenzyme A,sn-glycerol-3-phosphate	0.0724436	Retinoate Biosynthesis II	NAD ,vitamin A	0.0338844	Glycoaminoglycan-protein Linkage Region Biosynthesis	UDP,UDP-D-galactose,UDP-glucuronic acid	0.00512861
	Serotonin and Melatonin Biosynthesis	5-hydroxytryptamine,coenzyme A	0.0724436	Pyruvate Fermentation to Lactate	L-lactic acid,NAD	0.0338844	Purine Nucleotides De Novo Biosynthesis II	AMP,IMP,L-glutamine,NAD ,phosphate,xanthosine monophosphate	0.00549541
	UDP-N-acetyl-D-glucosamine Biosynthesis II	coenzyme A,UTP	0.0724436	Glycerol-3-phosphate Shuttle	NAD ,sn-glycerol-3-phosphate	0.0338844	Colanic Acid Building Blocks Biosynthesis	galactose-1-phosphate,NAD ,UDP-D-galactose,UDP-D-glucose,UDP-glucuronic acid	0.00630957
	Pyrimidine Ribonucleotides Interconversion	5'-CMP,UTP	0.0724436	Sorbitol Degradation I	NAD ,sorbitol	0.0338844	Dermatan Sulfate Biosynthesis	3',5'-ADP,UDP,UDP-D-galactose,UDP-glucuronic acid	0.00812831
	Adenosine Nucleotides Degradation II	adenosine,inosine	0.0724436	4-hydroxyphenylpyruvate Biosynthesis	4-hydroxyphenylpyruvic acid,L-glutamic acid	0.0338844	4-hydroxybenzoate Biosynthesis	2-oxoglutaric acid,4-hydroxyphenylpyruvic acid,AMP,NAD	0.00812831
	Acyl-CoA Hydrolysis	coenzyme A	0.0812831	Pyridoxal 5'-phosphate Salvage Pathway	pyridoxal,pyridoxamine,pyridoxine	0.0389045	Superpathway of Citrulline Metabolism	2-oxoglutaric acid,AMP,L-glutamine,phosphate,urea	0.00933254
	Histamine Biosynthesis	histamine	0.0812831	Mitochondrial Dysfunction	adenine-riboflavin dinucleotide,glutathione disulfide,NAD ,palmitic acid	0.0398107	Chondroitin Sulfate Biosynthesis	3',5'-ADP,UDP,UDP-D-galactose,UDP-glucuronic acid	0.0102329
	Alanine Biosynthesis III	L-cysteine	0.0812831	Superpathway of Methionine Degradation	betaine,L-cystathionine,L-cysteine,L-glutamic acid,NAD ,sulfate	0.047863	Glycolysis I	AMP,NAD ,phosphate,pyruvic acid	0.0102329
	Granulocyte Adhesion and Diapedesis	histamine	0.0812831	Spermine Biosynthesis	5'-methylthioadenosine,spermidine	0.0537032	Heparan Sulfate Biosynthesis (Late Stages)	3',5'-ADP,UDP,UDP-glucuronic acid	0.0114815
	Triacylglycerol Biosynthesis	coenzyme A,sn-glycerol-3-phosphate	0.0851138	Proline Degradation	L-glutamic acid,NAD	0.0537032	NAD Salvage Pathway II	AMP,NAD ,phosphate	0.0114815
	Salvage Pathways of Pyrimidine Deoxyribonucleotides	thymine,uracil	0.0851138	Choline Degradation I	betaine,NAD	0.0537032	Serine Biosynthesis	2-oxoglutaric acid,NAD ,phosphate	0.0114815
	Cysteine Biosynthesis III (mammalia)	adenosine,L-cysteine	0.0977237	Spermidine Biosynthesis I	5'-methylthioadenosine,spermidine	0.0537032	Biotin-carboxyl Carrier Protein Assembly	AMP,biotin,phosphate	0.0114815
	Acute Myeloid Leukemia Signaling	alpha-hydroxyglutarate	0.119124	Taurine Biosynthesis	L-cysteine,NAD	0.0758578	L-glutamine Biosynthesis II (tRNA-dependent)	AMP,L-glutamine,phosphate	0.0114815
	Retinoic acid Mediated Apoptosis Signaling	vitamin A	0.119124	Flavin Biosynthesis IV (Mammalian)	adenine-riboflavin dinucleotide,riboflavin	0.0758578	Arginine Degradation I (Arginase Pathway)	2-oxoglutaric acid,NAD ,urea	0.0114815
	Acyl Carrier Protein Metabolism	coenzyme A	0.119124	Cysteine Biosynthesis/Homocysteine Degradation	L-cystathionine,L-cysteine	0.0758578	Galactose Degradation I (Leloir Pathway)	galactose-1-phosphate,UDP-D-galactose,UDP-D-glucose	0.0114815
	UDP-N-acetyl-D-galactosamine Biosynthesis II	coenzyme A,UTP	0.12388	Insulin Receptor Signaling	cyclic AMP,D-glucose	0.0758578	NAD Biosynthesis from 2-amino-3-carboxymuconate Semialdehyde	AMP,L-glutamine,NAD	0.0158489
	Valine Degradation I	coenzyme A,L-valine	0.153109	Gap Junction Signaling	5-hydroxytryptamine,cyclic AMP,L-glutamic acid	0.0776247	Guanosine Nucleotides Degradation III	NAD ,phosphate,uric acid	0.0158489
	Serotonin Degradation	5-hydroxytryptamine,L-cysteine	0.153109	Heparan Sulfate Biosynthesis	3',5'-ADP,UDP-D-galactose,UDP-glucuronic acid	0.0776247	Citrulline Biosynthesis	2-oxoglutaric acid,L-glutamine,phosphate,urea	0.0158489
	Salvage Pathways of Pyrimidine Ribonucleotides	5'-CMP,uracil	0.153109	Airway Inflammation in Asthma	histamine	0.0794328	Leptin Signaling in Obesity	AMP,cyclic AMP	0.0177828
	Ceramide Signaling	D-sphingosine	0.154882	Agrin Interactions at Neuromuscular Junction	acetylcholine	0.0794328	Retinoate Biosynthesis I	NAD ,vitamin A	0.0177828
	Sphingosine-1-phosphate Signaling	D-sphingosine	0.154882	Agranulocyte Adhesion and Diapedesis	histamine	0.0794328	Retinoate Biosynthesis II	NAD ,vitamin A	0.0177828
	Retinoate Biosynthesis I	vitamin A	0.154882	Sonic Hedgehog Signaling	cyclic AMP	0.0794328	S-methyl-5'-thioadenosine Degradation II	adenine,phosphate	0.0177828
	Retinoate Biosynthesis II	vitamin A	0.154882	Apelin Pancreas Signaling Pathway	cyclic AMP	0.0794328	Alanine Degradation III	2-oxoglutaric acid,pyruvic acid	0.0177828
	Thio-molybdenum Cofactor Biosynthesis	L-cysteine	0.154882	Endocannabinoid Neuronal Synapse Pathway	cyclic AMP,glycerol,L-glutamic acid	0.0933254	Thiamin Salvage III	AMP,thiamine	0.0177828
	S-methyl-5'-thioadenosine Degradation II	5'-methylthioadenosine	0.154882	RAR Activation	cyclic AMP,vitamin A	0.100925	Alanine Biosynthesis II	2-oxoglutaric acid,pyruvic acid	0.0177828
	Thiamin Salvage III	thiamine	0.154882	Guanine and Guanosine Salvage I	guanine,guanosine	0.100925	Sorbitol Degradation I	NAD ,sorbitol	0.0177828
	Mitochondrial L-carnitine Shuttle Pathway	coenzyme A	0.154882	Glycerol Degradation I	glycerol,sn-glycerol-3-phosphate	0.100925	Adenine and Adenosine Salvage VI	adenosine,AMP	0.0177828
	Glycerol-3-phosphate Shuttle	sn-glycerol-3-phosphate	0.154882	L-cysteine Degradation III	L-cysteine,L-glutamic acid	0.100925	4-hydroxyphenylpyruvate Biosynthesis	2-oxoglutaric acid,4-hydroxyphenylpyruvic acid	0.0177828
	L-cysteine Degradation II	L-cysteine	0.154882	Thymine Degradation	5,6-dihydrothymine,thymine	0.100925	Protein Ubiquitination Pathway	AMP,phosphate	0.0177828
	Adenine and Adenosine Salvage VI	adenosine	0.154882	Threonine Degradation II	L-threonine,NAD	0.100925	cAMP-mediated signaling	AMP,cyclic AMP	0.0177828
	Human Embryonic Stem Cell Pluripotency	D-sphingosine	0.190108	Cardiolipin Biosynthesis II	5'-CMP,sn-glycerol-3-phosphate	0.100925	Melatonin Degradation I	3',5'-ADP,UDP,UDP-glucuronic acid	0.020893
	2-ketoglutarate Dehydrogenase Complex	coenzyme A	0.190108	Glycoaminoglycan-protein Linkage Region Biosynthesis	UDP-D-galactose,UDP-glucuronic acid	0.100925	Phenylalanine Degradation IV (Mammalian, via Side Chain)	2-oxoglutaric acid,AMP,L-glutamine,NAD	0.0229087
	Branched-chain Œ±-keto acid Dehydrogenase Complex	coenzyme A	0.190108	Asparagine Biosynthesis I	L-asparagine,L-glutamic acid	0.100925	Glucose and Glucose-1-phosphate Degradation	D-gluconic acid,D-glucose,phosphate	0.0263027
	Spermine Biosynthesis	5'-methylthioadenosine	0.190108	L-cysteine Degradation I	L-cysteine,L-glutamic acid	0.100925	Superpathway of Serine and Glycine Biosynthesis I	2-oxoglutaric acid,NAD ,phosphate	0.0263027
	Acetyl-CoA Biosynthesis I (Pyruvate Dehydrogenase Complex)	coenzyme A	0.190108	Glutamate Degradation III (via 4-aminobutyrate)	L-glutamic acid,NAD	0.100925	CMP-N-acetylneuraminate Biosynthesis I (Eukaryotes)	N-acetylneuraminic acid,phosphate,UDP	0.0263027
	Spermidine Biosynthesis I	5'-methylthioadenosine	0.190108	Aspartate Degradation II	L-glutamic acid,NAD	0.100925	Gluconeogenesis I	AMP,NAD ,phosphate,pyruvic acid	0.0275423
	Fatty Acid Biosynthesis Initiation II	coenzyme A	0.190108	4-aminobutyrate Degradation I	L-glutamic acid,NAD	0.100925	Colorectal Cancer Metastasis Signaling	cyclic AMP,prostaglandin E2	0.0281838
	Phenylalanine Degradation IV (Mammalian, via Side Chain)	alpha-N-phenylacetyl-L-glutamine,coenzyme A	0.198153	Dermatan Sulfate Biosynthesis	3',5'-ADP,UDP-D-galactose,UDP-glucuronic acid	0.109901	Nicotine Degradation III	UDP,UDP-glucuronic acid	0.0281838
	Aryl Hydrocarbon Receptor Signaling	vitamin A	0.222844	4-hydroxybenzoate Biosynthesis	4-hydroxyphenylpyruvic acid,L-glutamic acid,NAD	0.109901	2-ketoglutarate Dehydrogenase Complex	2-oxoglutaric acid,NAD	0.0281838
	Fatty Acid Activation	coenzyme A	0.222844	tRNA Charging	L-asparagine,L-cysteine,L-glutamic acid,L-isoleucine,L-threonine,L-tryptophan	0.11995	Acetyl-CoA Biosynthesis I (Pyruvate Dehydrogenase Complex)	NAD ,pyruvic acid	0.0281838
	Oleate Biosynthesis II (Animals)	coenzyme A	0.222844	Synaptic Long Term Potentiation	cyclic AMP,L-glutamic acid	0.127938	Pyrimidine Ribonucleotides De Novo Biosynthesis	CDP,L-glutamine,phosphate,UDP	0.0316228
	Taurine Biosynthesis	L-cysteine	0.222844	CREB Signaling in Neurons	cyclic AMP,L-glutamic acid	0.127938	Nitric Oxide Signaling in the Cardiovascular System	AMP,cyclic AMP,urea	0.0331131
	Methionine Salvage II (Mammalian)	dimethylglycine	0.222844	Œ≤-alanine Degradation I	L-glutamic acid,NAD	0.127938	Urea Cycle	AMP,phosphate,urea	0.040738
	Cysteine Biosynthesis/Homocysteine Degradation	L-cysteine	0.222844	Chondroitin Sulfate Biosynthesis	3',5'-ADP,UDP-D-galactose,UDP-glucuronic acid	0.127938	Glutamine Biosynthesis I	L-glutamine,phosphate	0.040738
	Glycogen Biosynthesis II (from UDP-D-Glucose)	UTP	0.222844	Glutathione Biosynthesis	L-cysteine,L-glutamic acid	0.127938	Flavin Biosynthesis IV (Mammalian)	FMN,riboflavin	0.040738
	Acetate Conversion to Acetyl-CoA	coenzyme A	0.222844	Ascorbate Recycling (Cytosolic)	glutathione disulfide,NAD	0.127938	Glycogen Biosynthesis II (from UDP-D-Glucose)	UDP,UDP-D-glucose	0.040738
	PDGF Signaling	D-sphingosine	0.222844	D-glucuronate Degradation I	L-gulonic acid,NAD	0.127938	Sumoylation Pathway	AMP,phosphate	0.040738
	Pyrimidine Ribonucleotides De Novo Biosynthesis	5'-CMP,UTP	0.229087	GPCR-Mediated Integration of Enteroendocrine Signaling Exemplified by an L Cell	acetylcholine,cyclic AMP	0.127938	RAR Activation	cyclic AMP,vitamin A	0.0549541
	Colanic Acid Building Blocks Biosynthesis	galactose-1-phosphate,UTP	0.229087	Synaptogenesis Signaling Pathway	cyclic AMP,L-glutamic acid	0.127938	Uracil Degradation II (Reductive)	dihydrouracil,N-carbamoyl-beta-alanine	0.0549541
	RAR Activation	vitamin A	0.255859	Valine Degradation I	adenine-riboflavin dinucleotide,L-glutamic acid,NAD	0.146893	Chondroitin and Dermatan Biosynthesis	UDP,UDP-glucuronic acid	0.0549541
	tRNA Splicing	ADP-D-ribose	0.255859	Melanocyte Development and Pigmentation Signaling	cyclic AMP	0.153109	Œ≥-linolenate Biosynthesis II (Animals)	AMP,linoleic acid	0.0549541
	Acetyl-CoA Biosynthesis III (from Citrate)	coenzyme A	0.255859	Glutamate Removal from Folates	L-glutamic acid	0.153109	NAD Phosphorylation and Dephosphorylation	NAD ,phosphate	0.0549541
	Glycerol Degradation I	sn-glycerol-3-phosphate	0.255859	Hypusine Biosynthesis	spermidine	0.153109	L-cysteine Degradation III	2-oxoglutaric acid,pyruvic acid	0.0549541
	L-cysteine Degradation III	L-cysteine	0.255859	Histamine Biosynthesis	histamine	0.153109	Asparagine Biosynthesis I	AMP,L-glutamine	0.0549541
	Adenine and Adenosine Salvage I	adenosine	0.255859	Alanine Biosynthesis III	L-cysteine	0.153109	L-cysteine Degradation I	2-oxoglutaric acid,pyruvic acid	0.0549541
	Sphingomyelin Metabolism	phosphorylcholine	0.255859	Glutamate Dependent Acid Resistance	L-glutamic acid	0.153109	Glutamate Degradation III (via 4-aminobutyrate)	2-oxoglutaric acid,NAD	0.0549541
	L-cysteine Degradation I	L-cysteine	0.255859	Granulocyte Adhesion and Diapedesis	histamine	0.153109	Aspartate Degradation II	2-oxoglutaric acid,NAD	0.0549541
	tRNA Charging	L-cysteine,L-threonine,L-valine	0.258821	Th17 Activation Pathway	cyclic AMP	0.153109	4-aminobutyrate Degradation I	2-oxoglutaric acid,NAD	0.0549541
	Glioma Signaling	alpha-hydroxyglutarate	0.285759	Heparan Sulfate Biosynthesis (Late Stages)	3',5'-ADP,UDP-glucuronic acid	0.155955	TREM1 Signaling	prostaglandin E2	0.0562341
	Œ≤-alanine Degradation I	coenzyme A	0.285759	Serine Biosynthesis	L-glutamic acid,NAD	0.155955	HIPPO signaling	phosphate	0.0562341
	Tetrapyrrole Biosynthesis II	coenzyme A	0.285759	Arginine Degradation I (Arginase Pathway)	L-glutamic acid,NAD	0.155955	Sonic Hedgehog Signaling	cyclic AMP	0.0562341
	Glutathione Biosynthesis	L-cysteine	0.285759	Tyrosine Degradation I	4-hydroxyphenylpyruvic acid,L-glutamic acid	0.155955	Apelin Pancreas Signaling Pathway	cyclic AMP	0.0562341
	Morphine Biosynthesis	coenzyme A	0.285759	NAD Biosynthesis from 2-amino-3-carboxymuconate Semialdehyde	L-glutamic acid,NAD	0.186209	PFKFB4 Signaling Pathway	cyclic AMP,D-glucose,pyruvic acid	0.057544
	Methionine Degradation I (to Homocysteine)	adenosine	0.285759	Tryptophan Degradation X (Mammalian, via Tryptamine)	L-tryptophan,NAD	0.186209	Leucine Degradation I	2-oxoglutaric acid,NAD ,phosphate	0.0660693
	Calcium Signaling	5-hydroxytryptamine	0.285759	Oxidative Phosphorylation	adenine-riboflavin dinucleotide,NAD	0.186209	Œ≤-alanine Degradation I	2-oxoglutaric acid,NAD	0.0707946
	Diphthamide Biosynthesis	5'-methylthioadenosine	0.316228	Serotonin Receptor Signaling	5-hydroxytryptamine,L-tryptophan	0.186209	Ascorbate Recycling (Cytosolic)	L-dehydroascorbic acid,NAD	0.0707946
	Ketogenesis	coenzyme A	0.316228	NAD biosynthesis II (from tryptophan)	L-glutamic acid,L-tryptophan,NAD	0.187068	D-glucuronate Degradation I	L-gulonic acid,NAD	0.0707946
	Retinol Biosynthesis	vitamin A	0.316228	Phenylalanine Degradation IV (Mammalian, via Side Chain)	alpha-N-phenylacetyl-L-glutamine,L-glutamic acid,NAD	0.20797	Methylglyoxal Degradation VI	NAD ,pyruvic acid	0.0707946
	2-amino-3-carboxymuconate Semialdehyde Degradation to Glutaryl-CoA	coenzyme A	0.316228	Purine Nucleotides De Novo Biosynthesis II	IMP,L-glutamic acid,NAD ,xanthosine monophosphate	0.210863	Methionine Degradation I (to Homocysteine)	adenosine,phosphate	0.0707946
	Ketolysis	coenzyme A	0.316228	Glutaryl-CoA Degradation	adenine-riboflavin dinucleotide,NAD	0.215774	Cardiac Œ≤-adrenergic Signaling	AMP,cyclic AMP	0.0707946
	Arginine Degradation I (Arginase Pathway)	urea	0.316228	Melatonin Degradation I	3',5'-ADP,UDP-glucuronic acid	0.215774	G-Protein Coupled Receptor Signaling	AMP,cyclic AMP	0.0707946
	Galactose Degradation I (Leloir Pathway)	galactose-1-phosphate	0.316228	Serotonin and Melatonin Biosynthesis	5-hydroxytryptamine,L-tryptophan	0.215774	Gustation Pathway	AMP,cyclic AMP	0.0707946
	P2Y Purigenic Receptor Signaling Pathway	UTP	0.34435	Coenzyme A Biosynthesis	5'-CMP,L-cysteine	0.215774	Arginine Biosynthesis IV	2-oxoglutaric acid,AMP,phosphate	0.0776247
	Sphingosine and Sphingosine-1-phosphate Metabolism	D-sphingosine	0.34435	L-DOPA Degradation	L-glutamic acid,NAD	0.215774	TCA Cycle II (Eukaryotic)	2-oxoglutaric acid,NAD ,phosphate	0.0776247
	Phosphatidylethanolamine Biosynthesis II	5'-CMP	0.34435	Pyrimidine Ribonucleotides Interconversion	5'-CMP,L-glutamic acid	0.215774	Renin-Angiotensin Signaling	cyclic AMP,prostaglandin E2	0.0870964
	D-myo-inositol (1,4,5)-Trisphosphate Biosynthesis	5'-CMP	0.34435	Adenosine Nucleotides Degradation II	NAD ,uric acid	0.215774	NAD biosynthesis II (from tryptophan)	AMP,L-glutamine,NAD	0.0870964
	Phospholipases	phosphorylcholine	0.34435	Androgen Signaling	cyclic AMP	0.219786	Chondroitin Sulfate Biosynthesis (Late Stages)	3',5'-ADP,UDP	0.0870964
	Spermine and Spermidine Degradation I	coenzyme A	0.34435	Acute Myeloid Leukemia Signaling	alpha-hydroxyglutarate	0.219786	Tyrosine Degradation I	2-oxoglutaric acid,4-hydroxyphenylpyruvic acid	0.0870964
	Arginine Degradation VI (Arginase 2 Pathway)	urea	0.34435	Retinoic acid Mediated Apoptosis Signaling	vitamin A	0.219786	Lysine Degradation V	2-oxoglutaric acid,NAD ,phosphate	0.1
	Tryptophan Degradation X (Mammalian, via Tryptamine)	indoleacetic acid	0.34435	IL-1 Signaling	cyclic AMP	0.219786	Relaxin Signaling	AMP,cyclic AMP	0.105925
	Palmitate Biosynthesis I (Animals)	coenzyme A	0.34435	Asparagine Degradation I	L-asparagine	0.219786	P2Y Purigenic Receptor Signaling Pathway	cyclic AMP,UDP	0.105925
	Ethanol Degradation II	coenzyme A	0.34435	Acyl Carrier Protein Metabolism	3',5'-ADP	0.219786	L-carnitine Biosynthesis	2-oxoglutaric acid,NAD	0.105925
	Molybdenum Cofactor Biosynthesis	L-cysteine	0.34435	Fatty Acid Œ±-oxidation	NAD	0.219786	Pyridoxal 5'-phosphate Salvage Pathway	pyridoxamine phosphate,pyridoxine	0.105925
	Serotonin Receptor Signaling	5-hydroxytryptamine	0.34435	Sulfite Oxidation IV	sulfate	0.219786	Arginine Degradation VI (Arginase 2 Pathway)	2-oxoglutaric acid,urea	0.105925
	FXR/RXR Activation	deoxycholate	0.370681	GŒ±i Signaling	cyclic AMP	0.219786	Tryptophan Degradation X (Mammalian, via Tryptamine)	indoleacetic acid,NAD	0.105925
	Glutaryl-CoA Degradation	coenzyme A	0.370681	Glutamine Degradation I	L-glutamic acid	0.219786	Nicotine Degradation II	UDP,UDP-glucuronic acid	0.105925
	Ethanol Degradation IV	coenzyme A	0.370681	Apelin Muscle Signaling Pathway	D-glucose	0.219786	Selenocysteine Biosynthesis II (Archaea and Eukaryotes)	AMP,phosphate	0.105925
	The Visual Cycle	vitamin A	0.397192	Type II Diabetes Mellitus Signaling	D-glucose,sorbitol,sphingomyelin	0.230144	Ethanol Degradation II	AMP,NAD	0.105925
	CMP-N-acetylneuraminate Biosynthesis I (Eukaryotes)	phosphoenolpyruvate	0.397192	Glucose and Glucose-1-phosphate Degradation	D-gluconic acid,D-glucose	0.246037	Oxidative Phosphorylation	NAD ,phosphate	0.105925
	Glutathione-mediated Detoxification	coenzyme A	0.397192	Superpathway of Serine and Glycine Biosynthesis I	L-glutamic acid,NAD	0.246037	Circadian Rhythm Signaling	cyclic AMP	0.109901
	2-oxobutanoate Degradation I	coenzyme A	0.397192	The Visual Cycle	NAD ,vitamin A	0.246037	HIF1Œ± Signaling	pyruvic acid	0.109901
	Putrescine Degradation III	coenzyme A	0.397192	Purine Ribonucleosides Degradation to Ribose-1-phosphate	guanine,guanosine	0.246037	Melanocyte Development and Pigmentation Signaling	cyclic AMP	0.109901
	Oxidative Ethanol Degradation III	coenzyme A	0.397192	Salvage Pathways of Pyrimidine Deoxyribonucleotides	thymine,uracil	0.246037	MIF-mediated Glucocorticoid Regulation	prostaglandin E2	0.109901
	Sirtuin Signaling Pathway	phosphoenolpyruvate,urea	0.398107	Putrescine Degradation III	N-acetylputrescine,NAD	0.246037	Role of IL-17A in Arthritis	prostaglandin E2	0.109901
	Gap Junction Signaling	5-hydroxytryptamine	0.421697	Sirtuin Signaling Pathway	3-phosphoglycerate,L-glutamic acid,NAD ,phosphoenolpyruvate	0.264241	Hypusine Biosynthesis	spermidine	0.109901
	3-phosphoinositide Biosynthesis	5'-CMP	0.421697	eNOS Signaling	acetylcholine,cyclic AMP	0.276694	Type II Diabetes Mellitus Signaling	D-glucose,pyruvic acid,sorbitol	0.110917
	Œ≥-glutamyl Cycle	L-cysteine	0.421697	Cysteine Biosynthesis III (mammalia)	L-cystathionine,L-cysteine	0.276694	Thyroid Hormone Metabolism II (via Conjugation and/or Degradation)	3',5'-ADP,UDP,UDP-glucuronic acid	0.110917
	Glycine Betaine Degradation	dimethylglycine	0.421697	Nitric Oxide Signaling in the Cardiovascular System	acetylcholine,cyclic AMP	0.276694	Superpathway of Melatonin Degradation	3',5'-ADP,UDP,UDP-glucuronic acid	0.110917
	Fatty Acid Œ≤-oxidation I	coenzyme A	0.421697	IL-10 Signaling	biliverdine	0.281838	Sirtuin Signaling Pathway	2-oxoglutaric acid,NAD ,pyruvic acid,urea	0.111944
	Nitric Oxide Signaling in the Cardiovascular System	urea	0.421697	Actin Cytoskeleton Signaling	acetylcholine	0.281838	L-DOPA Degradation	2-oxoglutaric acid,NAD	0.125026
	Urea Cycle	urea	0.445656	Hepatic Fibrosis / Hepatic Stellate Cell Activation	D-glucose	0.281838	UDP-N-acetyl-D-glucosamine Biosynthesis II	L-glutamine,N-acetyl-D-glucosamine 1-phosphate	0.125026
	Mevalonate Pathway I	coenzyme A	0.445656	IL-12 Signaling and Production in Macrophages	D-glucose	0.281838	Ethanol Degradation IV	AMP,NAD	0.125026
	Lysine Degradation II	coenzyme A	0.445656	Neuropathic Pain Signaling In Dorsal Horn Neurons	L-glutamic acid	0.281838	Protein Kinase A Signaling	cyclic AMP,prostaglandin E2	0.14388
	Heme Biosynthesis II	coenzyme A	0.445656	CDK5 Signaling	cyclic AMP	0.281838	The Visual Cycle	NAD ,vitamin A	0.14388
	Histamine Degradation	histamine	0.445656	Maturity Onset Diabetes of Young (MODY) Signaling	D-glucose	0.281838	2-oxobutanoate Degradation I	NAD ,phosphate	0.14388
	Stearate Biosynthesis I (Animals)	coenzyme A	0.445656	Growth Hormone Signaling	D-glucose	0.281838	Putrescine Degradation III	4-acetamido butyric acid,NAD	0.14388
	Isoleucine Degradation I	coenzyme A	0.468813	Leptin Signaling in Obesity	cyclic AMP	0.281838	Oxidative Ethanol Degradation III	AMP,NAD	0.14388
	4-hydroxybenzoate Biosynthesis	coenzyme A	0.468813	Thio-molybdenum Cofactor Biosynthesis	L-cysteine	0.281838	MIF Regulation of Innate Immunity	prostaglandin E2	0.159956
	Iron homeostasis signaling pathway	L-cysteine	0.468813	S-methyl-5'-thioadenosine Degradation II	5'-methylthioadenosine	0.281838	Androgen Signaling	cyclic AMP	0.159956
	Glycolysis I	phosphoenolpyruvate	0.490908	Alanine Degradation III	L-glutamic acid	0.281838	Acute Myeloid Leukemia Signaling	2-oxoglutaric acid	0.159956
	Bile Acid Biosynthesis, Neutral Pathway	coenzyme A,taurochenodeoxycholate	0.510505	Thiamin Salvage III	thiamine	0.281838	Retinoic acid Mediated Apoptosis Signaling	vitamin A	0.159956
	Leucine Degradation I	coenzyme A	0.512861	Alanine Biosynthesis II	L-glutamic acid	0.281838	IL-1 Signaling	cyclic AMP	0.159956
	Pyrimidine Deoxyribonucleotides De Novo Biosynthesis I	UTP	0.533335	Glutathione Redox Reactions II	glutathione disulfide	0.281838	Role of MAPK Signaling in the Pathogenesis of Influenza	prostaglandin E2	0.159956
	Citrulline Biosynthesis	urea	0.533335	L-cysteine Degradation II	L-cysteine	0.281838	Acyl Carrier Protein Metabolism	3',5'-ADP	0.159956
	TCA Cycle II (Eukaryotic)	coenzyme A	0.533335	GŒ±s Signaling	cyclic AMP	0.281838	Fatty Acid Œ±-oxidation	NAD	0.159956
	Superpathway of Geranylgeranyldiphosphate Biosynthesis I (via Mevalonate)	coenzyme A	0.533335	Aspartate Biosynthesis	L-glutamic acid	0.281838	Sulfite Oxidation IV	sulfate	0.159956
	Eicosanoid Signaling	dinoprost	0.533335	ERK/MAPK Signaling	cyclic AMP	0.281838	GŒ±i Signaling	cyclic AMP	0.159956
	Lysine Degradation V	coenzyme A	0.571479	cAMP-mediated signaling	cyclic AMP	0.281838	L-serine Degradation	pyruvic acid	0.159956
	Gluconeogenesis I	phosphoenolpyruvate	0.588844	Dopamine-DARPP32 Feedback in cAMP Signaling	cyclic AMP,L-glutamic acid	0.306902	Glutamine Degradation I	L-glutamine	0.159956
	Superpathway of Citrulline Metabolism	urea	0.638263	Dopamine Degradation	3',5'-ADP,NAD	0.306902	Apelin Muscle Signaling Pathway	D-glucose	0.159956
	Superpathway of Inositol Phosphate Compounds	5'-CMP	1	Lysine Degradation II	L-glutamic acid,NAD	0.306902	FAT10 Signaling Pathway	AMP	0.159956
	Tryptophan Degradation III (Eukaryotic)	coenzyme A	1	Stearate Biosynthesis I (Animals)	palmitic acid,stearic acid	0.306902	Cellular Effects of Sildenafil (Viagra)	AMP,cyclic AMP	0.164816
	Superpathway of Cholesterol Biosynthesis	coenzyme A	1	Tryptophan Degradation III (Eukaryotic)	adenine-riboflavin dinucleotide,L-tryptophan,NAD	0.319154	Gap Junction Signaling	5-hydroxytryptamine,cyclic AMP	0.164816
				Hepatic Cholestasis	cyclic AMP,taurocholic acid	0.337287	Proline Biosynthesis II (from Arginine)	2-oxoglutaric acid,phosphate	0.164816
				Phosphatidylglycerol Biosynthesis II (Non-plastidic)	5'-CMP,sn-glycerol-3-phosphate	0.337287	Inosine-5'-phosphate Biosynthesis II	IMP,phosphate	0.164816
				Neuroinflammation Signaling Pathway	L-glutamic acid,uric acid	0.337287	Glycine Betaine Degradation	dimethylglycine,pyruvic acid	0.164816
				Iron homeostasis signaling pathway	biliverdine,L-cysteine	0.337287	Fatty Acid Œ≤-oxidation I	AMP,NAD	0.164816
				PPARŒ±/RXRŒ± Activation	cyclic AMP	0.338844	Cysteine Biosynthesis III (mammalia)	adenosine,phosphate	0.164816
				Human Embryonic Stem Cell Pluripotency	D-sphingosine	0.338844	Dopamine Degradation	3',5'-ADP,NAD	0.184927
				Colorectal Cancer Metastasis Signaling	cyclic AMP	0.338844	Lysine Degradation II	2-oxoglutaric acid,NAD	0.184927
				nNOS Signaling in Neurons	L-glutamic acid	0.338844	Histamine Degradation	NAD ,phosphate	0.184927
				nNOS Signaling in Skeletal Muscle Cells	acetylcholine	0.338844	Endocannabinoid Neuronal Synapse Pathway	cyclic AMP,glycerol	0.184927
				Netrin Signaling	cyclic AMP	0.338844	Endothelin-1 Signaling	cyclic AMP,prostaglandin E2	0.206063
				Nicotine Degradation III	UDP-glucuronic acid	0.338844	Isoleucine Degradation I	2-oxoglutaric acid,NAD	0.206063
				2-ketoglutarate Dehydrogenase Complex	NAD	0.338844	5-aminoimidazole Ribonucleotide Biosynthesis I	L-glutamine,phosphate	0.206063
				Branched-chain Œ±-keto acid Dehydrogenase Complex	NAD	0.338844	Sperm Motility	AMP,cyclic AMP	0.206063
				Acetyl-CoA Biosynthesis I (Pyruvate Dehydrogenase Complex)	NAD	0.338844	Neuroinflammation Signaling Pathway	prostaglandin E2,uric acid	0.206063
				Dermatan Sulfate Biosynthesis (Late Stages)	3',5'-ADP	0.338844	Hepatic Fibrosis / Hepatic Stellate Cell Activation	D-glucose	0.20797
				Glutamate Biosynthesis II	L-glutamic acid	0.338844	IL-12 Signaling and Production in Macrophages	D-glucose	0.20797
				Glutamate Degradation X	L-glutamic acid	0.338844	CDK5 Signaling	cyclic AMP	0.20797
				Glycolysis I	NAD ,phosphoenolpyruvate	0.367282	Maturity Onset Diabetes of Young (MODY) Signaling	D-glucose	0.20797
				PFKFB4 Signaling Pathway	cyclic AMP,D-glucose	0.367282	Growth Hormone Signaling	D-glucose	0.20797
				Leukocyte Extravasation Signaling	cyclic AMP	0.391742	PRPP Biosynthesis I	AMP	0.20797
				Axonal Guidance Signaling	cyclic AMP	0.391742	Glycine Biosynthesis III	pyruvic acid	0.20797
				Huntington's Disease Signaling	L-glutamic acid	0.391742	Calcium Transport I	phosphate	0.20797
				Aryl Hydrocarbon Receptor Signaling	vitamin A	0.391742	Myo-inositol Biosynthesis	phosphate	0.20797
				GNRH Signaling	cyclic AMP	0.391742	Glycerol-3-phosphate Shuttle	NAD	0.20797
				Breast Cancer Regulation by Stathmin1	cyclic AMP	0.391742	Lipoate Salvage and Modification	AMP	0.20797
				NGF Signaling	sphingomyelin	0.391742	L-cysteine Degradation II	pyruvic acid	0.20797
				Triacylglycerol Degradation	glycerol	0.391742	GŒ±s Signaling	cyclic AMP	0.20797
				Glutamine Biosynthesis I	L-glutamic acid	0.391742	Aspartate Biosynthesis	2-oxoglutaric acid	0.20797
				NAD Salvage Pathway III	NAD	0.391742	ERK/MAPK Signaling	cyclic AMP	0.20797
				Dermatan Sulfate Degradation (Metazoa)	sulfate	0.391742	AMPK Signaling	AMP,NAD	0.248886
				Methionine Salvage II (Mammalian)	betaine	0.391742	Valine Degradation I	2-oxoglutaric acid,NAD	0.248886
				Sulfate Activation for Sulfonation	sulfate	0.391742	Uridine-5'-phosphate Biosynthesis	L-glutamine,phosphate	0.248886
				Glycogen Biosynthesis II (from UDP-D-Glucose)	UDP-D-glucose	0.391742	Salvage Pathways of Pyrimidine Ribonucleotides	CDP,phosphate	0.248886
				NAD Biosynthesis III	NAD	0.391742	PPARŒ±/RXRŒ± Activation	cyclic AMP	0.25293
				Glutamate Degradation II	L-glutamic acid	0.391742	Netrin Signaling	cyclic AMP	0.25293
				Antioxidant Action of Vitamin C	glutathione disulfide	0.391742	NADH Repair	phosphate	0.25293
				Glycine Biosynthesis II	NAD	0.391742	Methylglyoxal Degradation I	pyruvic acid	0.25293
				GABA Receptor Signaling	L-glutamic acid	0.391742	Branched-chain Œ±-keto acid Dehydrogenase Complex	NAD	0.25293
				PDGF Signaling	D-sphingosine	0.391742	Spermine Biosynthesis	spermidine	0.25293
				AMPK Signaling	acetylcholine,NAD	0.397192	Proline Degradation	NAD	0.25293
				Leucine Degradation I	L-glutamic acid,NAD	0.397192	Choline Degradation I	NAD	0.25293
				Salvage Pathways of Pyrimidine Ribonucleotides	5'-CMP,uracil	0.397192	Dermatan Sulfate Biosynthesis (Late Stages)	3',5'-ADP	0.25293
				Bile Acid Biosynthesis, Neutral Pathway	glycocholic acid,NAD ,taurochenodeoxycholate,taurocholic acid	0.413048	D-myo-inositol (1,4,5)-trisphosphate Degradation	phosphate	0.25293
				TR/RXR Activation	cyclic AMP	0.439542	Spermidine Biosynthesis I	spermidine	0.25293
				Role of NFAT in Cardiac Hypertrophy	cyclic AMP	0.439542	Rapoport-Luebering Glycolytic Shunt	phosphate	0.25293
				Chondroitin Sulfate Degradation (Metazoa)	sulfate	0.439542	S-adenosyl-L-methionine Biosynthesis	phosphate	0.25293
				Glutathione Redox Reactions I	glutathione disulfide	0.439542	Glutamate Biosynthesis II	2-oxoglutaric acid	0.25293
				tRNA Splicing	NAD	0.439542	Glutamate Degradation X	2-oxoglutaric acid	0.25293
				Heme Degradation	biliverdine	0.439542	Pyrimidine Deoxyribonucleotides De Novo Biosynthesis I	CDP,UDP	0.271019
				Chondroitin and Dermatan Biosynthesis	UDP-glucuronic acid	0.439542	Eicosanoid Signaling	dinoprost,prostaglandin E2	0.271019
				Œ≥-linolenate Biosynthesis II (Animals)	linoleic acid	0.439542	Folate Transformations I	NAD ,phosphate	0.291743
				Phenylethylamine Degradation I	NAD	0.439542	Leukocyte Extravasation Signaling	cyclic AMP	0.295121
				NAD Phosphorylation and Dephosphorylation	NAD	0.439542	Axonal Guidance Signaling	cyclic AMP	0.295121
				Glycine Cleavage Complex	NAD	0.439542	Aryl Hydrocarbon Receptor Signaling	vitamin A	0.295121
				Xanthine and Xanthosine Salvage	xanthosine monophosphate	0.439542	GNRH Signaling	cyclic AMP	0.295121
				Methylglyoxal Degradation III	NAD	0.439542	mTOR Signaling	AMP	0.295121
				Glycine Degradation (Creatine Biosynthesis)	glycocyamine	0.439542	Role of Osteoblasts, Osteoclasts and Chondrocytes in Rheumatoid Arthritis	prostaglandin E2	0.295121
				Sphingomyelin Metabolism	sphingomyelin	0.439542	Breast Cancer Regulation by Stathmin1	cyclic AMP	0.295121
				Phenylalanine Degradation I (Aerobic)	NAD	0.439542	Fatty Acid Activation	AMP	0.295121
				Vitamin-C Transport	glutathione disulfide	0.439542	Prostanoid Biosynthesis	prostaglandin E2	0.295121
				Glutamate Receptor Signaling	L-glutamic acid	0.439542	Triacylglycerol Degradation	glycerol	0.295121
				GPCR-Mediated Nutrient Sensing in Enteroendocrine Cells	cyclic AMP	0.439542	Glycogen Degradation III	phosphate	0.295121
				Endocannabinoid Cancer Inhibition Pathway	cyclic AMP	0.439542	NAD Salvage Pathway III	NAD	0.295121
				Lysine Degradation V	L-glutamic acid,NAD	0.479733	Dermatan Sulfate Degradation (Metazoa)	sulfate	0.295121
				CXCR4 Signaling	cyclic AMP	0.485289	Taurine Biosynthesis	NAD	0.295121
				Molecular Mechanisms of Cancer	cyclic AMP	0.485289	Glycogen Degradation II	phosphate	0.295121
				Glioma Signaling	alpha-hydroxyglutarate	0.485289	D-myo-inositol (1,3,4)-trisphosphate Biosynthesis	phosphate	0.295121
				Phospholipase C Signaling	cyclic AMP	0.485289	Methionine Salvage II (Mammalian)	dimethylglycine	0.295121
				Sertoli Cell-Sertoli Cell Junction Signaling	cyclic AMP	0.485289	Sulfate Activation for Sulfonation	sulfate	0.295121
				Methylglyoxal Degradation VI	NAD	0.485289	NAD Biosynthesis III	NAD	0.295121
				Cardiac Œ≤-adrenergic Signaling	cyclic AMP	0.485289	Glutamate Degradation II	2-oxoglutaric acid	0.295121
				G-Protein Coupled Receptor Signaling	cyclic AMP	0.485289	Antioxidant Action of Vitamin C	L-dehydroascorbic acid	0.295121
				Gustation Pathway	cyclic AMP	0.485289	Glycine Biosynthesis II	NAD	0.295121
				Adrenomedullin signaling pathway	cyclic AMP	0.485289	Acetate Conversion to Acetyl-CoA	AMP	0.295121
				Thyroid Hormone Metabolism II (via Conjugation and/or Degradation)	3',5'-ADP,UDP-glucuronic acid	0.506991	Dolichyl-diphosphooligosaccharide Biosynthesis	UDP,UDP-D-glucose	0.313329
				Gluconeogenesis I	NAD ,phosphoenolpyruvate	0.506991	TR/RXR Activation	cyclic AMP	0.334965
				Superpathway of Melatonin Degradation	3',5'-ADP,UDP-glucuronic acid	0.506991	Role of NFAT in Cardiac Hypertrophy	cyclic AMP	0.334965
				Amyotrophic Lateral Sclerosis Signaling	L-glutamic acid	0.526017	Chondroitin Sulfate Degradation (Metazoa)	sulfate	0.334965
				Synaptic Long Term Depression	L-glutamic acid	0.526017	D-myo-inositol-5-phosphate Metabolism	phosphate	0.334965
				Renin-Angiotensin Signaling	cyclic AMP	0.526017	Guanine and Guanosine Salvage I	phosphate	0.334965
				Cardiac Hypertrophy Signaling	cyclic AMP	0.526017	Acetyl-CoA Biosynthesis III (from Citrate)	phosphate	0.334965
				Diphthamide Biosynthesis	5'-methylthioadenosine	0.526017	Phenylethylamine Degradation I	NAD	0.334965
				Ketogenesis	NAD	0.526017	Glycerol Degradation I	glycerol	0.334965
				NAD Salvage Pathway II	NAD	0.526017	Glycine Cleavage Complex	NAD	0.334965
				(S)-reticuline Biosynthesis II	L-glutamic acid	0.526017	D-myo-inositol (1,4,5,6)-Tetrakisphosphate Biosynthesis	phosphate	0.334965
				Choline Biosynthesis III	5'-CMP	0.526017	D-myo-inositol (3,4,5,6)-tetrakisphosphate Biosynthesis	phosphate	0.334965
				Retinol Biosynthesis	vitamin A	0.526017	3-phosphoinositide Degradation	phosphate	0.334965
				2-amino-3-carboxymuconate Semialdehyde Degradation to Glutaryl-CoA	NAD	0.526017	Thymine Degradation	5,6-dihydrothymine	0.334965
				Ketolysis	NAD	0.526017	Methylglyoxal Degradation III	NAD	0.334965
				Biotin-carboxyl Carrier Protein Assembly	biotin	0.526017	Glycine Degradation (Creatine Biosynthesis)	glycocyamine	0.334965
				L-glutamine Biosynthesis II (tRNA-dependent)	L-glutamic acid	0.526017	Threonine Degradation II	NAD	0.334965
				Chondroitin Sulfate Biosynthesis (Late Stages)	3',5'-ADP	0.526017	Cardiolipin Biosynthesis II	phosphate	0.334965
				Pyrimidine Ribonucleotides De Novo Biosynthesis	5'-CMP,L-glutamic acid	0.532108	Citrulline Degradation	phosphate	0.334965
				Œ±-Adrenergic Signaling	cyclic AMP	0.563638	Sphingomyelin Metabolism	phosphorylcholine	0.334965
				Relaxin Signaling	cyclic AMP	0.563638	Phenylalanine Degradation I (Aerobic)	NAD	0.334965
				Corticotropin Releasing Hormone Signaling	cyclic AMP	0.563638	Glutamate Receptor Signaling	L-glutamine	0.334965
				G Beta Gamma Signaling	cyclic AMP	0.563638	GPCR-Mediated Nutrient Sensing in Enteroendocrine Cells	cyclic AMP	0.334965
				P2Y Purigenic Receptor Signaling Pathway	cyclic AMP	0.563638	Cancer Drug Resistance By Drug Efflux	prostaglandin E2	0.334965
				L-carnitine Biosynthesis	NAD	0.563638	Osteoarthritis Pathway	prostaglandin E2	0.334965
				Sphingosine and Sphingosine-1-phosphate Metabolism	D-sphingosine	0.563638	Endocannabinoid Cancer Inhibition Pathway	cyclic AMP	0.334965
				Sucrose Degradation V (Mammalian)	beta-D-fructose	0.563638	Synaptic Long Term Potentiation	cyclic AMP	0.37325
				Ceramide Biosynthesis	D-erythro-dihydrosphingosine	0.563638	CXCR4 Signaling	cyclic AMP	0.37325
				Phosphatidylethanolamine Biosynthesis II	5'-CMP	0.563638	Molecular Mechanisms of Cancer	cyclic AMP	0.37325
				D-myo-inositol (1,4,5)-Trisphosphate Biosynthesis	5'-CMP	0.563638	CREB Signaling in Neurons	cyclic AMP	0.37325
				Spermine and Spermidine Degradation I	spermidine	0.563638	Glioma Signaling	2-oxoglutaric acid	0.37325
				Arginine Degradation VI (Arginase 2 Pathway)	L-glutamic acid	0.563638	Phospholipase C Signaling	cyclic AMP	0.37325
				Histidine Degradation III	L-glutamic acid	0.563638	Sertoli Cell-Sertoli Cell Junction Signaling	cyclic AMP	0.37325
				Phosphatidylcholine Biosynthesis I	5'-CMP	0.563638	Lipoate Biosynthesis and Incorporation II	AMP	0.37325
				Nicotine Degradation II	UDP-glucuronic acid	0.563638	1D-myo-inositol Hexakisphosphate Biosynthesis II (Mammalian)	phosphate	0.37325
				Palmitate Biosynthesis I (Animals)	palmitic acid	0.563638	Methylmalonyl Pathway	phosphate	0.37325
				Adenine and Adenosine Salvage III	IMP	0.563638	Glutathione Biosynthesis	phosphate	0.37325
				Tryptophan Degradation to 2-amino-3-carboxymuconate Semialdehyde	L-tryptophan	0.563638	Morphine Biosynthesis	2-oxoglutaric acid	0.37325
				Proline Biosynthesis I	L-glutamic acid	0.563638	GPCR-Mediated Integration of Enteroendocrine Signaling Exemplified by an L Cell	cyclic AMP	0.37325
				Glucocorticoid Biosynthesis	NAD	0.563638	Adrenomedullin signaling pathway	cyclic AMP	0.37325
				Ethanol Degradation II	NAD	0.563638	Synaptogenesis Signaling Pathway	cyclic AMP	0.37325
				Molybdenum Cofactor Biosynthesis	L-cysteine	0.563638	Calcium Signaling	5-hydroxytryptamine	0.37325
				Opioid Signaling Pathway	cyclic AMP	0.563638	Amyotrophic Lateral Sclerosis Signaling	L-glutamine	0.408319
				Hepatic Fibrosis Signaling Pathway	cyclic AMP	0.563638	Cardiac Hypertrophy Signaling	cyclic AMP	0.408319
				CDP-diacylglycerol Biosynthesis I	sn-glycerol-3-phosphate	0.598412	Diphthamide Biosynthesis	phosphate	0.408319
				UDP-N-acetyl-D-glucosamine Biosynthesis II	L-glutamic acid	0.598412	Ketogenesis	NAD	0.408319
				Mineralocorticoid Biosynthesis	NAD	0.598412	(S)-reticuline Biosynthesis II	2-oxoglutaric acid	0.408319
				Ethanol Degradation IV	NAD	0.598412	Choline Biosynthesis III	phosphorylcholine	0.408319
				Protein Kinase A Signaling	cyclic AMP	0.630957	S-methyl-5-thio-Œ±-D-ribose 1-phosphate Degradation	phosphate	0.408319
				Arsenate Detoxification I (Glutaredoxin)	glutathione disulfide	0.630957	Superpathway of D-myo-inositol (1,4,5)-trisphosphate Metabolism	phosphate	0.408319
				Androgen Biosynthesis	NAD	0.630957	Retinol Biosynthesis	vitamin A	0.408319
				CMP-N-acetylneuraminate Biosynthesis I (Eukaryotes)	phosphoenolpyruvate	0.630957	2-amino-3-carboxymuconate Semialdehyde Degradation to Glutaryl-CoA	NAD	0.408319
				Glutathione-mediated Detoxification	L-glutamic acid	0.630957	Ketolysis	NAD	0.408319
				Triacylglycerol Biosynthesis	sn-glycerol-3-phosphate	0.630957	Œ±-Adrenergic Signaling	cyclic AMP	0.44157
				2-oxobutanoate Degradation I	NAD	0.630957	Corticotropin Releasing Hormone Signaling	cyclic AMP	0.44157
				Oxidative Ethanol Degradation III	NAD	0.630957	G Beta Gamma Signaling	cyclic AMP	0.44157
				Cardiac Hypertrophy Signaling (Enhanced)	cyclic AMP	0.630957	Sphingosine and Sphingosine-1-phosphate Metabolism	phosphate	0.44157
				Cellular Effects of Sildenafil (Viagra)	cyclic AMP	1	Sucrose Degradation V (Mammalian)	beta-D-fructose	0.44157
				Endothelin-1 Signaling	cyclic AMP	1	Phospholipases	phosphorylcholine	0.44157
				Arginine Biosynthesis IV	L-glutamic acid	1	Spermine and Spermidine Degradation I	spermidine	0.44157
				Proline Biosynthesis II (from Arginine)	L-glutamic acid	1	Phosphatidylcholine Biosynthesis I	phosphorylcholine	0.44157
				Superpathway of Citrulline Metabolism	L-glutamic acid	1	Proline Biosynthesis I	phosphate	0.44157
				5-aminoimidazole Ribonucleotide Biosynthesis I	L-glutamic acid	1	Histidine Degradation VI	2-oxoglutaric acid	0.44157
				Citrulline Biosynthesis	L-glutamic acid	1	Glucocorticoid Biosynthesis	NAD	0.44157
				Superpathway of Inositol Phosphate Compounds	5'-CMP	1	Molybdenum Cofactor Biosynthesis	AMP	0.44157
				TCA Cycle II (Eukaryotic)	NAD	1	Serotonin Receptor Signaling	5-hydroxytryptamine	0.44157
				Inosine-5'-phosphate Biosynthesis II	IMP	1	Opioid Signaling Pathway	cyclic AMP	0.44157
				3-phosphoinositide Biosynthesis	5'-CMP	1	Hepatic Fibrosis Signaling Pathway	cyclic AMP	0.44157
				Uridine-5'-phosphate Biosynthesis	L-glutamic acid	1	Dolichol and Dolichyl Phosphate Biosynthesis	CDP	0.474242
				Dolichyl-diphosphooligosaccharide Biosynthesis	UDP-D-glucose	1	Glutaryl-CoA Degradation	NAD	0.474242
				Noradrenaline and Adrenaline Degradation	NAD	1	Serotonin and Melatonin Biosynthesis	5-hydroxytryptamine	0.474242
				Glycine Betaine Degradation	betaine	1	Catecholamine Biosynthesis	L-dehydroascorbic acid	0.474242
				Fatty Acid Œ≤-oxidation I	NAD	1	Citrulline-Nitric Oxide Cycle	AMP	0.474242
				Folate Polyglutamylation	L-glutamic acid	1	Mineralocorticoid Biosynthesis	NAD	0.474242
				Folate Transformations I	NAD	1	Androgen Biosynthesis	NAD	0.503501
				Sperm Motility	cyclic AMP	1	Glutathione-mediated Detoxification	pyruvic acid	0.503501
				Dopamine Receptor Signaling	cyclic AMP	1	Triacylglycerol Biosynthesis	phosphate	0.503501
							Salvage Pathways of Pyrimidine Deoxyribonucleotides	phosphate	0.503501
							Cardiac Hypertrophy Signaling (Enhanced)	cyclic AMP	0.503501
							eNOS Signaling	cyclic AMP	0.532108
							3-phosphoinositide Biosynthesis	phosphate	0.532108
							Œ≥-glutamyl Cycle	phosphate	0.532108
							Folate Polyglutamylation	phosphate	0.532108
							Dopamine-DARPP32 Feedback in cAMP Signaling	cyclic AMP	0.55847
							Mevalonate Pathway I	phosphate	0.55847
							Stearate Biosynthesis I (Animals)	AMP	0.55847
							Dopamine Receptor Signaling	cyclic AMP	0.55847
							White Adipose Tissue Browning Pathway	pyruvic acid	0.55847
							Hepatic Cholestasis	cyclic AMP	0.583445
							Phosphatidylglycerol Biosynthesis II (Non-plastidic)	phosphate	0.583445
							UDP-N-acetyl-D-galactosamine Biosynthesis II	N-acetyl-D-glucosamine 1-phosphate	0.583445
							Mitochondrial Dysfunction	NAD	0.629506
							Noradrenaline and Adrenaline Degradation	NAD	0.629506
							tRNA Charging	AMP,L-glutamine	1
							Superpathway of Inositol Phosphate Compounds	phosphate	1
							Bile Acid Biosynthesis, Neutral Pathway	AMP,NAD	1
							Tryptophan Degradation III (Eukaryotic)	NAD	1
							Superpathway of Geranylgeranyldiphosphate Biosynthesis I (via Mevalonate)	phosphate	1
							Superpathway of Cholesterol Biosynthesis	phosphate	1
	q value is calculated based on false discovery rate (FDR)
