# Supplementary material for: In utero human intestine harbors unique metabolome, including bacterial metabolites
Source: JCI Insight. 2020 Nov 5;5(21):e138751. doi: 10.1172/jci.insight.138751 (PMC7710283; doi:10.1172/jci.insight.138751)
Supplement: supplemental Table 4 [file jciinsight-5-138751-s174.xlsx]

## Sheet: Sheet1
	Supplemantary Table 4. Metabolites Shared Between Groups.
	Fetal vs Infant and Fetal vs Pediatric	Fetal vs Infant and Infant vs Pediatric	Fetal vs Pediatric and Infant vs Pediatric
	cortisone	thiamin (Vitamin B1)	4-hydroxyglutamate
	taurolithocholate 3-sulfate	1-linoleoyl-GPG (18:2)*	prolylhydroxyproline
	taurohyocholate*	pregnenolone sulfate	(S)-3-hydroxybutyrylcarnitine
	glycolithocholate sulfate*	taurohyocholate*	pantothenate (Vitamin B5)
	5alpha-pregnan-diol disulfate	1-linoleoyl-GPS (18:2)*	carnosine
	histamine	carnosine	1-palmitoyl-GPS (16:0)*
	homoarginine	phenol red#	2,3-dihydroxy-5-methylthio-4-pentenoate (DMTPA)*
	1-oleoyl-GPG (18:1)*	pantothenate (Vitamin B5)	HEPES#
	methyl-4-hydroxybenzoate sulfate	17alpha-hydroxypregnenolone 3-sulfate	phenol red#
	2-hydroxybutyrate/2-hydroxyisobutyrate	21-hydroxypregnenolone disulfate	riboflavin (Vitamin B2)
	1,2-dilinoleoyl-GPC (18:2/18:2)	1-linoleoyl-GPI* (18:2)*	hydroxyproline
	N6-carbamoylthreonyladenosine	mannitol/sorbitol	hippurate
	serotonin	4-hydroxyglutamate	thiamin (Vitamin B1)
	N-acetyl-beta-alanine	linoleoyl ethanolamide	lactate
	taurocholenate sulfate*	1-oleoyl-2-linoleoyl-GPC (18:1/18:2)*	5,6-dihydrouridine
	p-cresol sulfate	andro steroid monosulfate C19H28O6S (1)*	3-hydroxypalmitoylcarnitine
	5alpha-pregnan-3beta,20alpha-diol disulfate	1-stearoyl-2-linoleoyl-GPI (18:0/18:2)	1-stearoyl-GPS (18:0)*
	guanine	1,2-dilinoleoyl-GPC (18:2/18:2)	5,6-dihydrothymine
	1-stearoyl-2-docosahexaenoyl-GPC (18:0/22:6)	1-oleoyl-GPG (18:1)*	2R,3R-dihydroxybutyrate
	N1-Methyl-2-pyridone-5-carboxamide	1-palmitoyl-2-linoleoyl-GPE (16:0/18:2)	ribonate
	taurochenodeoxycholic acid 3-sulfate	1-palmitoyl-GPS (16:0)*	1-palmitoyl-2-oleoyl-GPI (16:0/18:1)*
	N-acetylglucosamine 6-phosphate	androstenediol (3beta,17beta) disulfate (2)	16a-hydroxy DHEA 3-sulfate
	1-linoleoyl-GPI* (18:2)*	1-palmitoyl-GPG (16:0)*	guaiacol sulfate
	1-oleoyl-2-linoleoyl-GPC (18:1/18:2)*	3-hydroxystearate	pseudouridine
	1-palmitoyl-GPG (16:0)*	16a-hydroxy DHEA 3-sulfate	glycerophosphoserine*
	succinylcarnitine (C4-DC)	docosapentaenoate (DPA; 22:5n3)	5,6-dihydrouracil
	1-linoleoyl-GPC (18:2)	5alpha-pregnan-3beta,20alpha-diol disulfate	3-amino-2-piperidone
	N-formylmethionine	prolylhydroxyproline	docosapentaenoate (n6 DPA; 22:5n6)
	3-hydroxyoleoylcarnitine	linoleate (18:2n6)	1-stearoyl-2-linoleoyl-GPI (18:0/18:2)
	1-linoleoyl-GPG (18:2)*	N-acetyl-isoputreanine	gulonate*
	taurochenodeoxycholate	lactate	arabonate/xylonate
	2,4-dihydroxybutyrate	2,3-dihydroxy-5-methylthio-4-pentenoate (DMTPA)*	myristoylcarnitine (C14)
	N,N,N-trimethyl-alanylproline betaine (TMAP)	histamine	prolylglycine
	N1-Methyl-4-pyridone-3-carboxamide	N-palmitoylglycine	mannitol/sorbitol
	uracil	1-palmitoyl-2-linoleoyl-GPC (16:0/18:2)	UDP-galactose
	13-HODE + 9-HODE	1-oleoyl-GPI (18:1)	ceramide (d18:1/17:0, d17:1/18:0)*
	N-oleoyltaurine	lignoceroylcarnitine (C24)*	N-palmitoyl-sphinganine (d18:0/16:0)
	glutarylcarnitine (C5-DC)	2-hydroxystearate	fructose
	3-hydroxypalmitoylcarnitine	1-stearoyl-GPG (18:0)	biotin
	GlcNAc sulfate conjugate of C21H34O2 steroid	1-oleoyl-GPS (18:1)	2-hydroxyarachidate*
	3-methylhistidine	fructose	3-hydroxyhexanoate
	1-linoleoyl-GPE (18:2)*	5alpha-pregnan-diol disulfate	sphingomyelin (d18:2/14:0, d18:1/14:1)*
	palmitoylcholine	galactose 1-phosphate	inosine 5'-monophosphate (IMP)
	indoleacetate	1-linoleoyl-GPE (18:2)*	sphingomyelin (d18:1/14:0, d16:1/16:0)*
	1-palmitoyl-2-linoleoyl-GPC (16:0/18:2)	UDP-galactose	glycosyl-N-palmitoyl-sphingosine (d18:1/16:0)
	N-acetyl-aspartyl-glutamate (NAAG)	tricarballylate	hexanoylcarnitine (C6)
	ascorbic acid 2-sulfate	cortisone	allantoin
	5-methylthioadenosine (MTA)	1-stearoyl-GPS (18:0)*	3-ureidopropionate
	1-linoleoyl-GPS (18:2)*	riboflavin (Vitamin B2)	UDP-glucuronate
	deoxycholic acid 3-sulfate	taurochenodeoxycholic acid 3-sulfate	N-palmitoyl-sphingosine (d18:1/16:0)
	2'-AMP	1-stearoyl-2-linoleoyl-GPC (18:0/18:2)*	UDP-glucose
	acisoga	propyl 4-hydroxybenzoate sulfate	penicillin G
	stearoyl ethanolamide	oleate/vaccenate (18:1)	N1-methylinosine
	N-acetylthreonine	oleoyl ethanolamide	N-acetyl-isoputreanine
	trigonelline (N'-methylnicotinate)	1-palmitoyl-2-docosahexaenoyl-GPC (16:0/22:6)	N2-methylguanosine
	CoA	(14 or 15)-methylpalmitate (a17:0 or i17:0)	(3'-5')-cytidylyluridine*
	oleoylcarnitine (C18:1)	taurocholenate sulfate*	octanoylcarnitine (C8)
	oleoylcholine	2-hydroxyarachidate*	cytidine 2',3'-cyclic monophosphate
	1-(1-enyl-palmitoyl)-GPC (P-16:0)*	p-cresol sulfate	N-palmitoyl-sphingadienine (d18:2/16:0)*
	biopterin	stearoyl ethanolamide	S-methylcysteine
	21-hydroxypregnenolone disulfate	4-methylbenzenesulfonate	eicosenoylcarnitine (C20:1)*
	sphingomyelin (d18:1/14:0, d16:1/16:0)*	3-ureidopropionate	3-hydroxy-3-methylglutarate
	myristoleate (14:1n5)	1-stearoyl-2-docosahexaenoyl-GPC (18:0/22:6)	N-acetylmethionine sulfoxide
	dimethylglycine	arabonate/xylonate	hydroxyasparagine
	myristoylcarnitine (C14)	2-hydroxydecanoate	1-palmitoyl-2-oleoyl-GPG (16:0/18:1)
	1-palmitoyl-2-arachidonoyl-GPE (16:0/20:4)*	sphingomyelin (d18:1/18:1, d18:2/18:0)	21-hydroxypregnenolone disulfate
	1-carboxyethylisoleucine	2-hydroxynervonate*	3-hydroxyisobutyrate
	linoleoylcarnitine (C18:2)*	gulonate*	glutamine
	linoleate (18:2n6)	homoarginine	3-hydroxyadipate*
	galactose 1-phosphate	N-acetyl-aspartyl-glutamate (NAAG)	palmitoylcholine
	cysteine	1-palmitoyl-2-oleoyl-GPI (16:0/18:1)*	phenylacetylglycine
	docosapentaenoate (DPA; 22:5n3)	cytidine 5'-monophospho-N-acetylneuraminic acid	5-(galactosylhydroxy)-L-lysine
	propyl 4-hydroxybenzoate sulfate	serotonin	indoleacetate
	threonine	retinol (Vitamin A)	1-methyladenosine
	phenyllactate (PLA)	UDP-glucose	acetylcarnitine (C2)
	palmitoleoylcarnitine (C16:1)*	hippurate	tricarballylate
	1-oleoyl-GPI (18:1)	3-hydroxy-3-methylglutarate	pyridoxamine phosphate
	4-methylbenzenesulfonate	2-hydroxypalmitate	inositol 1-phosphate (I1P)
	1,7-dimethylurate	(3'-5')-uridylyluridine	(R)-3-hydroxybutyrylcarnitine
	linoleoyl ethanolamide	1-stearoyl-GPI (18:0)	palmitoylcarnitine (C16)
	dihomo-linoleoylcarnitine (C20:2)*	pyridoxal	xanthosine 5'-monophosphate (xmp)
	N-acetylglutamine	(16 or 17)-methylstearate (a19:0 or i19:0)	4-acetamidobenzoate
	1-palmitoyl-2-docosahexaenoyl-GPC (16:0/22:6)	2-stearoyl-GPE (18:0)*	N6-acetyllysine
	androstenediol (3beta,17beta) disulfate (1)	linolenate (18:3n3 or 3n6)	N-acetylglycine
	1-stearoyl-GPG (18:0)	allantoin	sulfate*
	(S)-3-hydroxybutyrylcarnitine	N6-carbamoylthreonyladenosine	glycerol
	3-(3-amino-3-carboxypropyl)uridine*	1-(1-enyl-palmitoyl)-GPC (P-16:0)*	2-stearoyl-GPE (18:0)*
	1-methylnicotinamide	N-oleoyltaurine	adrenate (22:4n6)
	androstenediol (3beta,17beta) disulfate (2)	glucose	docosapentaenoate (DPA; 22:5n3)
	ophthalmate	(3'-5')-guanylyluridine	retinol (Vitamin A)
	thymine	pentadecanoate (15:0)	oleoylcholine
	leucine	ribonate	(3'-5')-adenylyladenosine*
	1-oleoyl-2-docosahexaenoyl-GPC (18:1/22:6)*	5-(galactosylhydroxy)-L-lysine	caproate (6:0)
	1-stearoyl-2-linoleoyl-GPI (18:0/18:2)	ascorbic acid 2-sulfate	andro steroid monosulfate C19H28O6S (1)*
	phenylacetylglutamine	dihomolinolenate (20:3n3 or 3n6)	sphingomyelin (d18:1/18:1, d18:2/18:0)
	1-carboxyethylvaline	dihomolinoleate (20:2n6)	2-O-methylascorbic acid
	myristoleoylcarnitine (C14:1)*	N-palmitoyl-sphinganine (d18:0/16:0)	adenosine 3',5'-diphosphate
	glycerophosphoglycerol	glycerol 3-phosphate	pyridoxine (Vitamin B6)
	phosphocholine	inositol 1-phosphate (I1P)	deoxycholate
	N-stearoyl-sphingosine (d18:1/18:0)*	1-methyladenosine	1-palmitoyl-2-oleoyl-GPE (16:0/18:1)
	N-acetylserine	5-aminovalerate	ornithine
	glycochenodeoxycholate 3-sulfate	hydroxyproline	1-oleoyl-GPG (18:1)*
	2-hydroxydecanoate	beta-citrylglutamate	1-oleoyl-GPS (18:1)
	tetradecadienoate (14:2)*	(3'-5')-adenylyladenosine*	maltose
	beta-citrylglutamate	uridine-2',3'-cyclic monophosphate	(14 or 15)-methylpalmitate (a17:0 or i17:0)
	stachydrine	N-acetyl-cadaverine	7-HOCA
	3-amino-2-piperidone	1-(1-enyl-palmitoyl)-GPE (P-16:0)*	10-heptadecenoate (17:1n7)
	guanosine	taurochenodeoxycholate	glucose
	dehydroepiandrosterone sulfate (DHEA-S)	(S)-3-hydroxybutyrylcarnitine	2'-O-methylcytidine
	1-palmitoyl-2-stearoyl-GPC (16:0/18:0)	1-palmitoyl-2-oleoyl-GPE (16:0/18:1)	isoleucylglycine
	lidocaine	inosine 5'-monophosphate (IMP)	1-methylnicotinamide
	oleate/vaccenate (18:1)	1-carboxyethyltyrosine	N-acetylhistidine
	1-palmitoyl-2-linoleoyl-GPE (16:0/18:2)	2R,3R-dihydroxybutyrate	mannonate*
	glycerophosphoethanolamine	mannonate*	CoA-glutathione*
	kynurenate	N-acetylhistidine	cytidine 5'-monophospho-N-acetylneuraminic acid
	docosahexaenoylcarnitine (C22:6)*	1-carboxyethylisoleucine	1-palmitoyl-2-linoleoyl-GPE (16:0/18:2)
	2,3-dihydroxy-5-methylthio-4-pentenoate (DMTPA)*	N-acetylglutamine	erythronate*
	7-HOCA	arachidate (20:0)	adenosine
	oleoyl ethanolamide	cholate	sphingadienine
	uridine 5'-triphosphate (UTP)	S-methylcysteine	1-oleoyl-2-linoleoyl-GPC (18:1/18:2)*
	2-linoleoylglycerol (18:2)	glycochenodeoxycholate 3-sulfate	aconitate [cis or trans]
	adenosine 5'-diphosphoribose (ADP-ribose)	docosadienoate (22:2n6)	oleate/vaccenate (18:1)
	2-hydroxynervonate*	sphinganine	adenosine 5'-diphosphoribose (ADP-ribose)
	1-stearoyl-2-arachidonoyl-GPC (18:0/20:4)	4-imidazoleacetate	galactose 1-phosphate
	1-linoleoylglycerol (18:2)	1-oleoyl-2-docosahexaenoyl-GPC (18:1/22:6)*	1-myristoyl-2-arachidonoyl-GPC (14:0/20:4)*
	sphinganine	ribulonate/xylulonate/lyxonate*	cytidine diphosphate
	deoxycholate	2-O-methylascorbic acid	1-linoleoyl-GPS (18:2)*
	CMP	hydroxyasparagine	arabitol/xylitol
	eicosapentaenoate (EPA; 20:5n3)	arachidoylcarnitine (C20)*	2,4-di-tert-butylphenol
	phosphoenolpyruvate (PEP)	1-palmitoyl-GPI* (16:0)	3-hydroxyoleoylcarnitine
	N-methylproline	kynurenate	carotene diol (1)
	linolenate (18:3n3 or 3n6)	1-linoleoylglycerol (18:2)	cholate
	prostaglandin F2alpha	10-nonadecenoate (19:1n9)	N-palmitoylglycine
	3-carboxy-4-methyl-5-pentyl-2-furanpropionate (3-CMPFP)	eicosapentaenoate (EPA; 20:5n3)	adenosine 3',5'-cyclic monophosphate (cAMP)
	3-ureidopropionate	(3'-5')-cytidylyluridine*	linoleate (18:2n6)
	glycochenodeoxycholate	linoleoylcarnitine (C18:2)*	cysteine sulfinic acid
	lignoceroylcarnitine (C24)*	guaiacol sulfate	1-palmitoyl-2-oleoyl-GPS (16:0/18:1)
	maltotriose	1-myristoyl-2-arachidonoyl-GPC (14:0/20:4)*	2,4-dihydroxybutyrate
	dihomolinoleate (20:2n6)	adenosine 3',5'-cyclic monophosphate (cAMP)	4-acetamidobutanoate
	glycerol 3-phosphate	N-acetylthreonine	10-nonadecenoate (19:1n9)
	N-stearoyl-sphingadienine (d18:2/18:0)*	phenylacetylglutamine	S-methylcysteine sulfoxide
	sebacate (C10-DC)	glycosyl-N-palmitoyl-sphingosine (d18:1/16:0)	4-chlorobenzoic acid
	1-stearoyl-2-docosahexaenoyl-GPE (18:0/22:6)*	eicosenoate (20:1n9 or 1n11)	1-linoleoyl-GPG (18:2)*
	1-(1-enyl-palmitoyl)-GPE (P-16:0)*	1,2-dioleoyl-GPC (18:1/18:1)	(16 or 17)-methylstearate (a19:0 or i19:0)
	glycerophosphorylcholine (GPC)	gluconate	1-(1-enyl-palmitoyl)-GPE (P-16:0)*
	1-carboxyethyltyrosine	2'-deoxyguanosine	(3'-5')-guanylyluridine
	2-hydroxypalmitate	1-linoleoyl-GPC (18:2)	sphingomyelin (d18:2/16:0, d18:1/16:1)*
	theobromine	1-(1-enyl-stearoyl)-GPE (P-18:0)*	tiglyl carnitine (C5)
	1-oleoyl-GPS (18:1)	2-methylcitrate/homocitrate	maltotriose
	trimethylamine N-oxide	1-oleoyl-GPE (18:1)	1,2-dioleoyl-GPC (18:1/18:1)
	diacetylspermidine*	HEPES#	1-palmitoyl-GPI* (16:0)
	N-monomethylarginine	ophthalmate	N-acetylmethionine
	N-ethylglycinexylidide	adrenate (22:4n6)	butyrylcarnitine (C4)
	docosadienoate (22:2n6)	2,4-di-tert-butylphenol	12-HHTrE
	adenosine	1-carboxyethylvaline	N1-Methyl-2-pyridone-5-carboxamide
	7-methylguanine	CMP	1-palmitoyl-GPG (16:0)*
	mannose	(3'-5')-adenylylguanosine*	phosphate
	hexadecadienoate (16:2n6)	1-(1-enyl-oleoyl)-GPE (P-18:1)*	1-oleoyl-GPI (18:1)
	urea	13-HODE + 9-HODE	1-linoleoyl-GPI* (18:2)*
	2-hydroxyglutarate	5-methylthioadenosine (MTA)	succinylcarnitine (C4-DC)
	4-cholesten-3-one	10-heptadecenoate (17:1n7)	pregnenolone sulfate
	1-oleoyl-GPC (18:1)	glutarylcarnitine (C5-DC)	S-(1,2-dicarboxyethyl)glutathione
	1-(1-enyl-oleoyl)-GPE (P-18:1)*	thymine	ribulonate/xylulonate/lyxonate*
	N-palmitoyl-sphingadienine (d18:2/16:0)*	cysteine	1-(1-enyl-stearoyl)-GPE (P-18:0)*
	retinol (Vitamin A)	ribose 1-phosphate	NAD+
	3-sulfo-L-alanine	N-acetylserine	N2,N2-dimethylguanosine
	myristoyl dihydrosphingomyelin (d18:0/14:0)*	2'-deoxyinosine	1-stearoyl-GPG (18:0)
	inosine	phosphoenolpyruvate (PEP)	gluconate
	1-stearoyl-2-linoleoyl-GPC (18:0/18:2)*	stearate (18:0)	N-acetyl-glucosamine 1-phosphate
	N6,N6-dimethyllysine	N-palmitoyl-sphingosine (d18:1/16:0)	phosphocholine
	Isobar: hexose diphosphates	4-acetamidobenzoate	dimethylglycine
	3-hydroxystearate	erucate (22:1n9)	17alpha-hydroxypregnenolone 3-sulfate
	thiamin (Vitamin B1)	myristoleate (14:1n5)	1-stearoyl-2-arachidonoyl-GPI (18:0/20:4)
	12-HHTrE	(R)-3-hydroxybutyrylcarnitine	oleoyl ethanolamide
	sphingosine	acisoga	1-palmitoyl-2-linoleoyl-GPC (16:0/18:2)
	anserine	margarate (17:0)	uridine 5'-diphosphate (UDP)
	erucate (22:1n9)	N-acetylmethionine sulfoxide	uridine 3'-monophosphate (3'-UMP)
	1-carboxyethylphenylalanine	cytidine 2',3'-cyclic monophosphate	lignoceroylcarnitine (C24)*
	5,6-dihydrothymine	sphingomyelin (d18:2/16:0, d18:1/16:1)*	3-hydroxystearate
	valine	N-acetylmethionine	urate
	O-sulfo-L-tyrosine	lidocaine	prostaglandin F2alpha
			2'-deoxyadenosine 5'-monophosphate
			alpha-ketoglutarate
			myristoleoylcarnitine (C14:1)*
			1-stearoyl-GPI (18:0)
			pyruvate
			leucylglutamine*
			N-acetylneuraminate
			linoleoyl ethanolamide
			4-hydroxyphenylpyruvate
			malonate
			2-hydroxystearate
			serotonin
			1-linoleoyl-GPE (18:2)*
			1-palmitoyl-2-docosahexaenoyl-GPC (16:0/22:6)
			adenine
			urea
			(3'-5')-adenylylguanosine*
			1,5-anhydroglucitol (1,5-AG)
			1-oleoyl-2-arachidonoyl-GPE (18:1/20:4)*
			gamma-glutamylalanine
			deoxycholic acid 3-sulfate
			(3'-5')-uridylyluridine
			dihomo-linoleoylcarnitine (C20:2)*
			dihomolinolenate (20:3n3 or 3n6)
			arachidoylcarnitine (C20)*
			glycerophosphoethanolamine
			cytidine 2' or 3'-monophosphate (2' or 3'-CMP)
			methyl glucopyranoside (alpha + beta)
			pentadecanoate (15:0)
			uridine-2',3'-cyclic monophosphate
			2'-AMP
			sphingomyelin (d18:2/24:2)*
			methionine sulfone
			oleoylcarnitine (C18:1)
			stearoylcarnitine (C18)
			(3'-5')-adenylyluridine
			FMN
			1-stearoyl-2-linoleoyl-GPC (18:0/18:2)*
			tricosanoyl sphingomyelin (d18:1/23:0)*
			1-stearoyl-2-docosahexaenoyl-GPC (18:0/22:6)
			1-stearoyl-2-oleoyl-GPS (18:0/18:1)
			palmitoleoylcarnitine (C16:1)*
			arachidate (20:0)
			glycolithocholate sulfate*
			1-(1-enyl-stearoyl)-2-oleoyl-GPE (P-18:0/18:1)
			1-stearoyl-2-oleoyl-GPC (18:0/18:1)
			arachidonoylcarnitine (C20:4)
			3-hydroxyhexanoylcarnitine (1)
			glycerate
			2'-deoxyguanosine
			linolenate (18:3n3 or 3n6)
			1,2-dipalmitoyl-GPE (16:0/16:0)*
			xanthosine
			indolelactate
			2-methylcitrate/homocitrate
			guanidinoacetate
			1-stearoyl-GPE (18:0)
			AMP
			1-myristoyl-2-palmitoyl-GPC (14:0/16:0)
			dehydroascorbate
			p-cresol sulfate
			2-hydroxynervonate*
			tetradecadienoate (14:2)*
			1-methylhistidine
			prostaglandin E2
			spermidine
			1-palmitoyl-2-oleoyl-GPC (16:0/18:1)
			N2-acetyllysine
			1-oleoyl-GPE (18:1)
			UDP-N-acetylglucosamine/galactosamine
	* non-validated metabolites
	#compounds from the media used for sample transfer
