# Supplementary material for: In utero human intestine harbors unique metabolome, including bacterial metabolites
Source: JCI Insight. 2020 Nov 5;5(21):e138751. doi: 10.1172/jci.insight.138751 (PMC7710283; doi:10.1172/jci.insight.138751)
Supplement: supplemental Table 5 [file jciinsight-5-138751-s175.xlsx]

## Sheet: Sheet1
	Supplemantary Table 5: Differentially Expressed Metabolites in Order of Appearance in Associated Heatmaps.
Fetal vs Infant		Fetal vs Pediatric		Infant vs Pediatric
1	12-HHTrE	1	FAD	1	cholate
2	prostaglandin F2alpha	2	carotene diol (1)	2	tricarballylate
3	thymine	3	biliverdin	3	N2-acetyllysine
4	hexadecadienoate (16:2n6)	4	2-hydroxydecanoate	4	glycolithocholate sulfate*
5	linolenate (18:3n3 or 3n6)	5	histamine	5	deoxycholic acid 3-sulfate
6	13-HODE + 9-HODE	6	4-chlorobenzoic acid	6	deoxycholate
7	3-carboxy-4-methyl-5-pentyl-2-furanpropionate (3-CMPFP)	7	UDP-glucose	7	S-(1,2-dicarboxyethyl)glutathione
8	phenyllactate (PLA)	8	UDP-galactose	8	succinylcarnitine (C4-DC)
9	oleoylcholine	9	inosine 5'-monophosphate (IMP)	9	adenosine 3',5'-cyclic monophosphate (cAMP)
10	palmitoylcholine	10	xanthosine 5'-monophosphate (xmp)	10	carotene diol (1)
11	1-palmitoyl-2-linoleoyl-GPE (16:0/18:2)	11	sphingosine	11	pyridoxamine phosphate
12	1-stearoyl-2-linoleoyl-GPI (18:0/18:2)	12	2-methylcitrate/homocitrate	12	S-methylcysteine
13	1-stearoyl-2-linoleoyl-GPC (18:0/18:2)*	13	adenosine 3',5'-cyclic monophosphate (cAMP)	13	1,2-dipalmitoyl-GPE (16:0/16:0)*
14	1-oleoyl-2-linoleoyl-GPC (18:1/18:2)*	14	N-palmitoyl-sphinganine (d18:0/16:0)	14	4-chlorobenzoic acid
15	1,2-dilinoleoyl-GPC (18:2/18:2)	15	1-palmitoyl-2-oleoyl-GPI (16:0/18:1)*	15	N-acetylmethionine sulfoxide
16	1-palmitoyl-2-linoleoyl-GPC (16:0/18:2)	16	prolylglycine	16	N6-acetyllysine
17	2-hydroxydecanoate	17	1-palmitoyl-2-linoleoyl-GPC (16:0/18:2)	17	prolylglycine
18	histamine	18	1,2-dilinoleoyl-GPC (18:2/18:2)	18	N-acetylglycine
19	sebacate (C10-DC)	19	1-oleoyl-2-linoleoyl-GPC (18:1/18:2)*	19	xanthosine
20	myristoyl dihydrosphingomyelin (d18:0/14:0)*	20	lignoceroylcarnitine (C24)*	20	N-acetylmethionine
21	sphingomyelin (d18:1/14:0, d16:1/16:0)*	21	1-palmitoyl-2-linoleoyl-GPE (16:0/18:2)	21	1-oleoyl-GPE (18:1)
22	2-hydroxyglutarate	22	1-stearoyl-2-linoleoyl-GPI (18:0/18:2)	22	1-stearoyl-GPE (18:0)
23	sphinganine	23	1-stearoyl-2-linoleoyl-GPC (18:0/18:2)*	23	1-linoleoyl-GPE (18:2)*
24	lignoceroylcarnitine (C24)*	24	myristoleate (14:1n5)	24	1-(1-enyl-stearoyl)-GPE (P-18:0)*
25	4-methylbenzenesulfonate	25	4-methylbenzenesulfonate	25	1-(1-enyl-palmitoyl)-GPE (P-16:0)*
26	propyl 4-hydroxybenzoate sulfate	26	N-acetylserine	26	guanidinoacetate
27	methyl-4-hydroxybenzoate sulfate	27	N-acetylthreonine	27	2'-deoxyguanosine
28	sphingosine	28	3-hydroxystearate	28	gamma-glutamylalanine
29	inosine	29	1-linoleoyl-GPG (18:2)*	29	cytidine 5'-monophospho-N-acetylneuraminic acid
30	guanosine	30	N-palmitoylglycine	30	1-oleoyl-2-arachidonoyl-GPE (18:1/20:4)*
31	adenosine	31	1-linoleoyl-GPI* (18:2)*	31	4-hydroxyphenylpyruvate
32	CMP	32	1-linoleoyl-GPS (18:2)*	32	glycerophosphoethanolamine
33	N-acetyl-beta-alanine	33	hexadecadienoate (16:2n6)	33	glycerophosphoserine*
34	cortisone	34	linoleoylcarnitine (C18:2)*	34	arachidonoylcarnitine (C20:4)
35	N-acetylthreonine	35	N-acetylglycine	35	N-acetylneuraminate
36	N-formylmethionine	36	cortisone	36	N-acetyl-glucosamine 1-phosphate
37	guanine	37	5-aminovalerate	37	(3'-5')-adenylyladenosine*
38	N-acetylglutamine	38	tricarballylate	38	(3'-5')-cytidylyluridine*
39	stearoyl ethanolamide	39	imidazole lactate	39	(3'-5')-adenylylguanosine*
40	1-(1-enyl-oleoyl)-GPE (P-18:1)*	40	methyl-4-hydroxybenzoate sulfate	40	(3'-5')-adenylyluridine
41	1-(1-enyl-palmitoyl)-GPE (P-16:0)*	41	phenyllactate (PLA)	41	(3'-5')-guanylyluridine
42	1-oleoyl-GPC (18:1)	42	cholate	42	(3'-5')-uridylyluridine
43	1-linoleoyl-GPE (18:2)*	43	2-hydroxyglutarate	43	methyl glucopyranoside (alpha + beta)
44	1-linoleoyl-GPC (18:2)	44	alpha-hydroxyisocaproate	44	uridine-2',3'-cyclic monophosphate
45	N6,N6-dimethyllysine	45	2-hydroxy-3-methylvalerate	45	cytidine 2',3'-cyclic monophosphate
46	N-monomethylarginine	46	N-acetylalanine	46	UDP-N-acetylglucosamine/galactosamine
47	palmitoleoylcarnitine (C16:1)*	47	uracil	47	uridine 5'-diphosphate (UDP)
48	myristoylcarnitine (C14)	48	N-monomethylarginine	48	phosphocholine
49	oleoylcarnitine (C18:1)	49	N6,N6-dimethyllysine	49	UDP-glucuronate
50	3-hydroxypalmitoylcarnitine	50	N-acetylasparagine	50	UDP-galactose
51	myristoleoylcarnitine (C14:1)*	51	malonate	51	UDP-glucose
52	3-hydroxyoleoylcarnitine	52	N-acetylmethionine	52	CoA-glutathione*
53	dihomo-linoleoylcarnitine (C20:2)*	53	N-acetylmethionine sulfoxide	53	2'-AMP
54	linoleoylcarnitine (C18:2)*	54	N-acetylvaline	54	sphingadienine
55	myristoleate (14:1n5)	55	1,5-anhydroglucitol (1,5-AG)	55	cytidine 2' or 3'-monophosphate (2' or 3'-CMP)
56	tetradecadienoate (14:2)*	56	S-methylcysteine	56	uridine 3'-monophosphate (3'-UMP)
57	7-methylguanine	57	glycerophosphoserine*	57	1-palmitoyl-2-oleoyl-GPC (16:0/18:1)
58	uracil	58	pyroglutamine*	58	xanthosine 5'-monophosphate (xmp)
59	urea	59	betaine	59	1,2-dioleoyl-GPC (18:1/18:1)
60	3-amino-2-piperidone	60	guanidinoacetate	60	2'-deoxyadenosine 5'-monophosphate
61	N-acetylserine	61	1-stearoyl-2-linoleoyl-GPE (18:0/18:2)*	61	adenosine 3',5'-diphosphate
62	1-methylnicotinamide	62	S-(1,2-dicarboxyethyl)glutathione	62	inosine 5'-monophosphate (IMP)
63	5,6-dihydrothymine	63	3'-dephospho-CoA-glutathione*	63	2-methylcitrate/homocitrate
64	indoleacetate	64	UDP-glucuronate	64	cytidine diphosphate
65	2,3-dihydroxy-5-methylthio-4-pentenoate (DMTPA)*	65	ophthalmate	65	1-stearoyl-2-oleoyl-GPC (18:0/18:1)
66	2,4-dihydroxybutyrate	66	glutathione, oxidized (GSSG)	66	glycosyl-N-palmitoyl-sphingosine (d18:1/16:0)
67	adenosine 5'-diphosphoribose (ADP-ribose)	67	CoA-glutathione*	67	1-palmitoyl-2-oleoyl-GPE (16:0/18:1)
68	(S)-3-hydroxybutyrylcarnitine	68	alpha-hydroxyisovalerate	68	1-(1-enyl-stearoyl)-2-oleoyl-GPE (P-18:0/18:1)
69	ophthalmate	69	acisoga	69	tricosanoyl sphingomyelin (d18:1/23:0)*
70	dimethylglycine	70	2-hydroxybutyrate/2-hydroxyisobutyrate	70	1,5-anhydroglucitol (1,5-AG)
71	7-HOCA	71	N1-Methyl-2-pyridone-5-carboxamide	71	1-palmitoyl-2-oleoyl-GPG (16:0/18:1)
72	acisoga	72	N1-Methyl-4-pyridone-3-carboxamide	72	maltotriose
73	2-hydroxybutyrate/2-hydroxyisobutyrate	73	1-linoleoyl-GPC (18:2)	73	maltose
74	N1-Methyl-4-pyridone-3-carboxamide	74	1-linoleoyl-GPE (18:2)*	74	S-methylcysteine sulfoxide
75	N1-Methyl-2-pyridone-5-carboxamide	75	4-imidazoleacetate	75	2-hydroxystearate
76	1-stearoyl-GPG (18:0)	76	phytosphingosine	76	3-hydroxystearate
77	1-palmitoyl-GPG (16:0)*	77	linolenate (18:3n3 or 3n6)	77	N-palmitoylglycine
78	eicosapentaenoate (EPA; 20:5n3)	78	linoleate (18:2n6)	78	arachidate (20:0)
79	1-linoleoylglycerol (18:2)	79	eicosapentaenoate (EPA; 20:5n3)	79	1-oleoyl-GPG (18:1)*
80	2-linoleoylglycerol (18:2)	80	1-(1-enyl-oleoyl)-GPE (P-18:1)*	80	(16 or 17)-methylstearate (a19:0 or i19:0)
81	1-oleoyl-GPS (18:1)	81	1-oleoyl-GPE (18:1)	81	(14 or 15)-methylpalmitate (a17:0 or i17:0)
82	1-linoleoyl-GPS (18:2)*	82	1-(1-enyl-stearoyl)-GPE (P-18:0)*	82	pentadecanoate (15:0)
83	1-oleoyl-GPI (18:1)	83	1-(1-enyl-palmitoyl)-GPE (P-16:0)*	83	1-palmitoyl-2-linoleoyl-GPC (16:0/18:2)
84	1-linoleoyl-GPI* (18:2)*	84	1-palmitoyl-GPE (16:0)	84	1-oleoyl-2-linoleoyl-GPC (18:1/18:2)*
85	1-linoleoyl-GPG (18:2)*	85	1-stearoyl-GPE (18:0)	85	2-hydroxyarachidate*
86	1-oleoyl-GPG (18:1)*	86	arachidonate (20:4n6)	86	lignoceroylcarnitine (C24)*
87	2-hydroxynervonate*	87	1-oleoyl-GPC (18:1)	87	N-palmitoyl-sphinganine (d18:0/16:0)
88	linoleoyl ethanolamide	88	1-(1-enyl-palmitoyl)-2-palmitoyl-GPC (P-16:0/16:0)*	88	2-hydroxynervonate*
89	docosapentaenoate (DPA; 22:5n3)	89	glycosyl-N-palmitoyl-sphingosine (d18:1/16:0)	89	2,4-di-tert-butylphenol
90	oleoyl ethanolamide	90	1-(1-enyl-palmitoyl)-2-oleoyl-GPE (P-16:0/18:1)*	90	1-stearoyl-2-linoleoyl-GPC (18:0/18:2)*
91	oleate/vaccenate (18:1)	91	1-(1-enyl-stearoyl)-2-oleoyl-GPE (P-18:0/18:1)	91	1-palmitoyl-2-linoleoyl-GPE (16:0/18:2)
92	linoleate (18:2n6)	92	1-palmitoyl-2-oleoyl-GPE (16:0/18:1)	92	FMN
93	docosadienoate (22:2n6)	93	palmitoyl dihydrosphingomyelin (d18:0/16:0)*	93	1-stearoyl-2-linoleoyl-GPI (18:0/18:2)
94	dihomolinoleate (20:2n6)	94	1,2-dioleoyl-GPC (18:1/18:1)	94	1-palmitoyl-2-oleoyl-GPI (16:0/18:1)*
95	erucate (22:1n9)	95	4-hydroxyphenylpyruvate	95	N-palmitoyl-sphingosine (d18:1/16:0)
96	3-hydroxystearate	96	tricosanoyl sphingomyelin (d18:1/23:0)*	96	ceramide (d18:1/17:0, d17:1/18:0)*
97	2-hydroxypalmitate	97	1-stearoyl-2-arachidonoyl-GPI (18:0/20:4)	97	caproate (6:0)
98	N-oleoyltaurine	98	1-stearoyl-2-oleoyl-GPE (18:0/18:1)	98	N-palmitoyl-sphingadienine (d18:2/16:0)*
99	1-(1-enyl-palmitoyl)-GPC (P-16:0)*	99	1-stearoyl-2-oleoyl-GPS (18:0/18:1)	99	cysteine sulfinic acid
100	5-methylthioadenosine (MTA)	100	1-palmitoyl-2-oleoyl-GPS (16:0/18:1)	100	1-stearoyl-2-oleoyl-GPS (18:0/18:1)
101	homoarginine	101	1-palmitoyl-2-oleoyl-GPG (16:0/18:1)	101	1-palmitoyl-2-oleoyl-GPS (16:0/18:1)
102	CoA	102	palmitoyl sphingomyelin (d18:1/16:0)	102	1-stearoyl-2-arachidonoyl-GPI (18:0/20:4)
103	glycerophosphoglycerol	103	N-acetyl-beta-alanine	103	1-oleoyl-GPI (18:1)
104	succinylcarnitine (C4-DC)	104	1,2-dipalmitoyl-GPE (16:0/16:0)*	104	1-palmitoyl-GPI* (16:0)
105	theobromine	105	N6-methyllysine	105	oleate/vaccenate (18:1)
106	Isobar: hexose diphosphates	106	guanine	106	linoleate (18:2n6)
107	trigonelline (N'-methylnicotinate)	107	S-methylcysteine sulfoxide	107	2-stearoyl-GPE (18:0)*
108	glycerol 3-phosphate	108	maltose	108	1-stearoyl-GPS (18:0)*
109	O-sulfo-L-tyrosine	109	N-formylmethionine	109	1-palmitoyl-GPS (16:0)*
110	3-ureidopropionate	110	1-arachidonoyl-GPI* (20:4)*	110	1-linoleoyl-GPS (18:2)*
111	diacetylspermidine*	111	adenosine 3',5'-diphosphate	111	1-oleoyl-GPS (18:1)
112	3-methylhistidine	112	uridine 2'-monophosphate (2'-UMP)*	112	1-linoleoyl-GPI* (18:2)*
113	N-methylproline	113	cytidine 2' or 3'-monophosphate (2' or 3'-CMP)	113	1-stearoyl-GPI (18:0)
114	stachydrine	114	uridine 3'-monophosphate (3'-UMP)	114	1-linoleoyl-GPG (18:2)*
115	3-sulfo-L-alanine	115	palmitoyl ethanolamide	115	linoleoyl ethanolamide
116	N-acetyl-aspartyl-glutamate (NAAG)	116	stearoyl ethanolamide	116	oleoyl ethanolamide
117	retinol (Vitamin A)	117	13-HODE + 9-HODE	117	linolenate (18:3n3 or 3n6)
118	cysteine	118	caproate (6:0)	118	malonate
119	serotonin	119	N-acetylglutamine	119	adrenate (22:4n6)
120	mannose	120	CMP	120	docosapentaenoate (n6 DPA; 22:5n6)
121	glycerophosphorylcholine (GPC)	121	cytidine 5'-monophospho-N-acetylneuraminic acid	121	dihomolinolenate (20:3n3 or 3n6)
122	glycerophosphoethanolamine	122	isovalerate (C5)	122	10-nonadecenoate (19:1n9)
123	deoxycholate	123	butyrate/isobutyrate (4:0)	123	docosapentaenoate (DPA; 22:5n3)
124	thiamin (Vitamin B1)	124	gamma-glutamylglutamate	124	10-heptadecenoate (17:1n7)
125	uridine 5'-triphosphate (UTP)	125	azelate (C9-DC)	125	1-stearoyl-GPG (18:0)
126	4-cholesten-3-one	126	ceramide (d18:1/14:0, d16:1/16:0)*	126	1-palmitoyl-GPG (16:0)*
127	phosphoenolpyruvate (PEP)	127	thymine	127	1-methyladenosine
128	N-palmitoyl-sphingadienine (d18:2/16:0)*	128	ceramide (d18:1/17:0, d17:1/18:0)*	128	riboflavin (Vitamin B2)
129	beta-citrylglutamate	129	N-palmitoyl-sphingosine (d18:1/16:0)	129	2-O-methylascorbic acid
130	galactose 1-phosphate	130	2'-deoxyinosine	130	gulonate*
131	phosphocholine	131	2'-deoxyguanosine	131	N-acetyl-isoputreanine
132	ascorbic acid 2-sulfate	132	guanosine	132	N1-methylinosine
133	N-acetylglucosamine 6-phosphate	133	2'-deoxyadenosine	133	arabitol/xylitol
134	1-palmitoyl-2-arachidonoyl-GPE (16:0/20:4)*	134	(3'-5')-adenylylguanosine*	134	ribonate
135	1-stearoyl-2-docosahexaenoyl-GPC (18:0/22:6)	135	(3'-5')-guanylylcytidine	135	ribulonate/xylulonate/lyxonate*
136	1-stearoyl-2-docosahexaenoyl-GPE (18:0/22:6)*	136	(3'-5')-guanylyluridine	136	arabonate/xylonate
137	1-stearoyl-2-arachidonoyl-GPC (18:0/20:4)	137	(3'-5')-uridylyluridine	137	N2,N2-dimethylguanosine
138	1-oleoyl-2-docosahexaenoyl-GPC (18:1/22:6)*	138	(3'-5')-cytidylyluridine*	138	3-ureidopropionate
139	1-palmitoyl-2-docosahexaenoyl-GPC (16:0/22:6)	139	(3'-5')-adenylyluridine	139	mannitol/sorbitol
140	N-ethylglycinexylidide	140	(3'-5')-adenylyladenosine*	140	urate
141	lidocaine	141	cytidine 2',3'-cyclic monophosphate	141	dimethylglycine
142	anserine	142	uridine-2',3'-cyclic monophosphate	142	glycerol
143	docosahexaenoylcarnitine (C22:6)*	143	2'-deoxyadenosine 5'-monophosphate	143	1-palmitoyl-2-docosahexaenoyl-GPC (16:0/22:6)
144	maltotriose	144	(3'-5')-adenylylcytidine	144	2,4-dihydroxybutyrate
145	N-stearoyl-sphingadienine (d18:2/18:0)*	145	1-stearoyl-GPS (18:0)*	145	3-hydroxyadipate*
146	N-stearoyl-sphingosine (d18:1/18:0)*	146	1-palmitoyl-GPS (16:0)*	146	5,6-dihydrothymine
147	1-palmitoyl-2-stearoyl-GPC (16:0/18:0)	147	2-stearoyl-GPE (18:0)*	147	adenine
148	valine	148	1-stearoyl-GPG (18:0)	148	NAD+
149	leucine	149	1-palmitoyl-GPG (16:0)*	149	dehydroascorbate
150	threonine	150	1-stearoyl-GPI (18:0)	150	1-stearoyl-2-docosahexaenoyl-GPC (18:0/22:6)
151	1-carboxyethylphenylalanine	151	1-oleoyl-GPI (18:1)	151	glycerate
152	1-carboxyethyltyrosine	152	1-oleoyl-GPS (18:1)	152	2'-O-methylcytidine
153	1-carboxyethylvaline	153	1-palmitoyl-GPI* (16:0)	153	pseudouridine
154	1-carboxyethylisoleucine	154	2-linoleoylglycerol (18:2)	154	5,6-dihydrouridine
155	glutarylcarnitine (C5-DC)	155	1-linoleoylglycerol (18:2)	155	2,3-dihydroxy-5-methylthio-4-pentenoate (DMTPA)*
156	N,N,N-trimethyl-alanylproline betaine (TMAP)	156	2-hydroxypalmitate	156	2R,3R-dihydroxybutyrate
157	p-cresol sulfate	157	2-hydroxystearate	157	prolylhydroxyproline
158	phenylacetylglutamine	158	linoleoyl ethanolamide	158	4-hydroxyglutamate
159	1,7-dimethylurate	159	oleoyl ethanolamide	159	pantothenate (Vitamin B5)
160	trimethylamine N-oxide	160	2-hydroxynervonate*	160	3-amino-2-piperidone
161	kynurenate	161	2-hydroxyarachidate*	161	carnosine
162	deoxycholic acid 3-sulfate	162	N-acetyl-cadaverine	162	(S)-3-hydroxybutyrylcarnitine
163	N6-carbamoylthreonyladenosine	163	propyl 4-hydroxybenzoate sulfate	163	hippurate
164	3-(3-amino-3-carboxypropyl)uridine*	164	sphinganine	164	lactate
165	androstenediol (3beta,17beta) disulfate (2)	165	1-(1-enyl-palmitoyl)-GPC (P-16:0)*	165	adenosine
166	21-hydroxypregnenolone disulfate	166	2,4-di-tert-butylphenol	166	7-HOCA
167	dehydroepiandrosterone sulfate (DHEA-S)	167	palmitoleate (16:1n7)	167	pyruvate
168	5alpha-pregnan-3beta,20alpha-diol disulfate	168	eicosenoate (20:1n9 or 1n11)	168	inositol 1-phosphate (I1P)
169	5alpha-pregnan-diol disulfate	169	10-nonadecenoate (19:1n9)	169	glucose
170	androstenediol (3beta,17beta) disulfate (1)	170	10-heptadecenoate (17:1n7)	170	ornithine
171	2'-AMP	171	erucate (22:1n9)	171	gluconate
172	GlcNAc sulfate conjugate of C21H34O2 steroid	172	docosadienoate (22:2n6)	172	mannonate*
173	biopterin	173	dihomolinoleate (20:2n6)	173	pyridoxine (Vitamin B6)
174	glycochenodeoxycholate	174	docosapentaenoate (n6 DPA; 22:5n6)	174	biotin
175	taurochenodeoxycholate	175	adrenate (22:4n6)	175	4-acetamidobenzoate
176	taurochenodeoxycholic acid 3-sulfate	176	oleate/vaccenate (18:1)	176	phenol red#
177	taurocholenate sulfate*	177	docosapentaenoate (DPA; 22:5n3)	177	HEPES#
178	glycochenodeoxycholate 3-sulfate	178	dihomolinolenate (20:3n3 or 3n6)	178	thiamin (Vitamin B1)
179	glycolithocholate sulfate*	179	docosahexaenoate (DHA; 22:6n3)	179	galactose 1-phosphate
180	taurolithocholate 3-sulfate	180	1-palmitoylglycerol (16:0)	180	sulfate*
181	taurohyocholate*	181	margarate (17:0)	181	allantoin
		182	myristate (14:0)	182	fructose
		183	palmitate (16:0)	183	phenylacetylglycine
		184	stearate (18:0)	184	penicillin G
		185	nonadecanoate (19:0)	185	tiglyl carnitine (C5)
		186	docosatrienoate (22:3n3)	186	retinol (Vitamin A)
		187	N-stearoyltaurine	187	N1-Methyl-2-pyridone-5-carboxamide
		188	arachidate (20:0)	188	phosphate
		189	(14 or 15)-methylpalmitate (a17:0 or i17:0)	189	1-methylnicotinamide
		190	(16 or 17)-methylstearate (a19:0 or i19:0)	190	serotonin
		191	pentadecanoate (15:0)	191	leucylglutamine*
		192	1-oleoyl-GPG (18:1)*	192	isoleucylglycine
		193	N-oleoyltaurine	193	urea
		194	lidocaine	194	aconitate [cis or trans]
		195	gluconate	195	sphingomyelin (d18:1/14:0, d16:1/16:0)*
		196	GlcNAc sulfate conjugate of C21H34O2 steroid	196	sphingomyelin (d18:2/14:0, d18:1/14:1)*
		197	mannonate*	197	1-myristoyl-2-arachidonoyl-GPC (14:0/20:4)*
		198	pregnenetriol disulfate*	198	1-myristoyl-2-palmitoyl-GPC (14:0/16:0)
		199	pregnen-diol disulfate*	199	hydroxyasparagine
		200	taurocholenate sulfate*	200	hydroxyproline
		201	taurochenodeoxycholic acid 3-sulfate	201	glutamine
		202	glycochenodeoxycholate 3-sulfate	202	spermidine
		203	taurolithocholate 3-sulfate	203	sphingomyelin (d18:2/16:0, d18:1/16:1)*
		204	1-docosahexaenoylglycerol (22:6)	204	sphingomyelin (d18:1/18:1, d18:2/18:0)
		205	androstenediol (3beta,17beta) disulfate (1)	205	guaiacol sulfate
		206	biopterin	206	sphingomyelin (d18:2/24:2)*
		207	glycerophosphoglycerol	207	p-cresol sulfate
		208	1-arachidonoyl-GPC* (20:4)*	208	indoleacetate
		209	ribose 1-phosphate	209	indolelactate
		210	inositol 1-phosphate (I1P)	210	oleoylcholine
		211	2-O-methylascorbic acid	211	palmitoylcholine
		212	gulonate*	212	prostaglandin E2
		213	3-(3-amino-3-carboxypropyl)uridine*	213	12-HHTrE
		214	glutamate, gamma-methyl ester	214	prostaglandin F2alpha
		215	N6-carbamoylthreonyladenosine	215	17alpha-hydroxypregnenolone 3-sulfate
		216	cysteinylglycine	216	pregnenolone sulfate
		217	cysteine	217	alpha-ketoglutarate
		218	ascorbic acid 2-sulfate	218	AMP
		219	galactose 1-phosphate	219	andro steroid monosulfate C19H28O6S (1)*
		220	ribonate	220	21-hydroxypregnenolone disulfate
		221	arabonate/xylonate	221	16a-hydroxy DHEA 3-sulfate
		222	ribulonate/xylulonate/lyxonate*	222	4-acetamidobutanoate
		223	NAD+	223	1-methylhistidine
		224	acetylcholine	224	methionine sulfone
		225	glutarylcarnitine (C5-DC)	225	N-acetylhistidine
		226	1-methyladenosine	226	3-hydroxy-3-methylglutarate
		227	N-acetylglucosamine 6-phosphate	227	erythronate*
		228	sedoheptulose	228	adenosine 5'-diphosphoribose (ADP-ribose)
		229	arabitol/xylitol	229	3-hydroxyhexanoate
		230	pyridoxamine	230	3-hydroxyoleoylcarnitine
		231	pyridoxal	231	3-hydroxypalmitoylcarnitine
		232	riboflavin (Vitamin B2)	232	3-hydroxyisobutyrate
		233	glycerol 3-phosphate	233	acetylcarnitine (C2)
		234	kynurenate	234	5-(galactosylhydroxy)-L-lysine
		235	p-cresol sulfate	235	octanoylcarnitine (C8)
		236	phenylacetylglutamine	236	hexanoylcarnitine (C6)
		237	1,7-dimethylurate	237	(R)-3-hydroxybutyrylcarnitine
		238	lactate	238	5,6-dihydrouracil
		239	16a-hydroxy DHEA 3-sulfate	239	3-hydroxyhexanoylcarnitine (1)
		240	4-hydroxyglutamate	240	tetradecadienoate (14:2)*
		241	mannitol/sorbitol	241	dihomo-linoleoylcarnitine (C20:2)*
		242	retinol (Vitamin A)	242	stearoylcarnitine (C18)
		243	androstenediol (3beta,17beta) disulfate (2)	243	butyrylcarnitine (C4)
		244	21-hydroxypregnenolone disulfate	244	palmitoylcarnitine (C16)
		245	N-acetyl-isoputreanine	245	myristoylcarnitine (C14)
		246	17alpha-hydroxypregnenolone 3-sulfate	246	arachidoylcarnitine (C20)*
		247	pregnenolone sulfate	247	N2-methylguanosine
		248	andro steroid monosulfate C19H28O6S (1)*	248	myristoleoylcarnitine (C14:1)*
		249	taurohyocholate*	249	eicosenoylcarnitine (C20:1)*
		250	5alpha-pregnan-diol disulfate	250	palmitoleoylcarnitine (C16:1)*
		251	5alpha-pregnan-3beta,20alpha-diol disulfate	251	oleoylcarnitine (C18:1)
		252	N-acetyl-aspartyl-glutamate (NAAG)
		253	sphingomyelin (d18:1/18:1, d18:2/18:0)
		254	beta-citrylglutamate
		255	2,3-dihydroxy-5-methylthio-4-pentenoate (DMTPA)*
		256	carnosine
		257	N-acetylhistidine
		258	3-hydroxy-3-methylglutarate
		259	fructose
		260	prolylhydroxyproline
		261	glucose
		262	phenol red#
		263	thiamin (Vitamin B1)
		264	pantothenate (Vitamin B5)
		265	5-(galactosylhydroxy)-L-lysine
		266	3-ureidopropionate
		267	(N(1) + N(8))-acetylspermidine
		268	beta-hydroxyisovaleroylcarnitine
		269	3-amino-2-piperidone
		270	succinylcarnitine (C4-DC)
		271	methylmalonate (MMA)
		272	ornithine
		273	N2-methylguanosine
		274	cystathionine
		275	2'-O-methylcytidine
		276	1-palmitoyl-2-docosahexaenoyl-GPE (16:0/22:6)*
		277	1-stearoyl-2-docosahexaenoyl-GPE (18:0/22:6)*
		278	1-stearoyl-2-docosahexaenoyl-GPC (18:0/22:6)
		279	1-palmitoyl-2-docosahexaenoyl-GPC (16:0/22:6)
		280	1-oleoyl-2-docosahexaenoyl-GPC (18:1/22:6)*
		281	taurocholate
		282	glycocholate
		283	glycochenodeoxycholate
		284	taurochenodeoxycholate
		285	N2,N2-dimethylguanosine
		286	N1-methylinosine
		287	eicosenoylcarnitine (C20:1)*
		288	arachidoylcarnitine (C20)*
		289	5,6-dihydrothymine
		290	(R)-3-hydroxybutyrylcarnitine
		291	(S)-3-hydroxybutyrylcarnitine
		292	tiglyl carnitine (C5)
		293	acetylcarnitine (C2)
		294	3-hydroxyhexanoylcarnitine (1)
		295	hexanoylcarnitine (C6)
		296	mannose
		297	glycerol
		298	5,6-dihydrouracil
		299	urate
		300	trigonelline (N'-methylnicotinate)
		301	leucylglutamine*
		302	isoleucylglycine
		303	3-hydroxyhexanoate
		304	phenylalanylglycine
		305	3-methyl-2-oxovalerate
		306	fructosyllysine
		307	leucine
		308	isoleucine
		309	gamma-glutamylisoleucine*
		310	5-oxoproline
		311	threonine
		312	tryptophan
		313	1-carboxyethylphenylalanine
		314	1-carboxyethylvaline
		315	1-carboxyethylleucine
		316	1-carboxyethyltyrosine
		317	1-carboxyethylisoleucine
		318	sulfate*
		319	asparagine
		320	biotin
		321	4-acetamidobenzoate
		322	pyridoxine (Vitamin B6)
		323	3-phosphoglycerate
		324	phosphoenolpyruvate (PEP)
		325	N-stearoyl-sphingosine (d18:1/18:0)*
		326	stearoyl sphingomyelin (d18:1/18:0)
		327	palmitoyl-arachidonoyl-glycerol (16:0/20:4) [2]*
		328	N-stearoyl-sphingadienine (d18:2/18:0)*
		329	guaiacol sulfate
		330	2R,3R-dihydroxybutyrate
		331	allantoin
		332	hydroxyproline
		333	hippurate
		334	pipecolate
		335	6-oxopiperidine-2-carboxylate
		336	3-methylglutaconate
		337	diacetylspermidine*
		338	phenylacetylglycine
		339	penicillin G
		340	HEPES#
		341	erythritol
		342	ethylmalonate
		343	5-methylthioadenosine (MTA)
		344	N-acetylputrescine
		345	serotonin
		346	hydroxyasparagine
		347	homoarginine
		348	spermidine
		349	3-hydroxyisobutyrate
		350	2-aminoadipate
		351	threonate
		352	1-myristoyl-2-palmitoyl-GPC (14:0/16:0)
		353	glutamate
		354	sphingomyelin (d18:2/14:0, d18:1/14:1)*
		355	1-myristoyl-2-arachidonoyl-GPC (14:0/20:4)*
		356	erythronate*
		357	sphingomyelin (d18:2/16:0, d18:1/16:1)*
	*- Indicates compounds that have not been officially confirmed based on a standard, but Metabolon is confident in its identity.
	#compounds from the media used for sample transfer
