# Supplementary material for: In utero human intestine harbors unique metabolome, including bacterial metabolites
Source: JCI Insight. 2020 Nov 5;5(21):e138751. doi: 10.1172/jci.insight.138751 (PMC7710283; doi:10.1172/jci.insight.138751)
Supplement: supplemental Table 6 [file jciinsight-5-138751-s176.xlsx]

## Sheet: Sheet1
	Supplementary Table 6: Metabolites Matched to Respective Biochemical Pathway.
	ID	Symbol
	HMDB06528	(all Z)-7,10,13,16,19-docosapentaenoic acid
	HMDB00336	(R)-3-hydroxy-2-methylpropanoic acid
	HMDB29432	(S)C(S)S-S-methylcysteine sulfoxide
	HMDB31193	1,2,3-propanetricarboxylic acid
	HMDB02712	1,5-anhydroglucitol
	HMDB11103	1,7-dimethyluric acid
	HMDB11561	1-14:0 monoacylglycerol
	HMDB10382	1-16:0 lysophosphatidylcholine
	HMDB61695	1-16:0 lysophosphatidylinositol
	HMDB10383	1-16:1(9Z) lysophosphatidylcholine
	HMDB10383	1-16:1(9Z) lysophosphatidylcholine
	HMDB08993	1-18:0,2-18:1(9Z) phosphatidylethanolamine
	HMDB10386	1-18:2(9Z,12Z) lysophosphatidylcholine
	HMDB10395	1-20:4(5Z,8Z,11Z,14Z) lysophosphatidylcholine
	HMDB11587	1-22:6(4Z,7Z,10Z,13Z,16Z,19Z) monoacylglycerol
	HMDB11517	1-arachidonoyl-2-hydroxy-sn-glycero-3-phosphoethanolamine
	HMDB11507	1-linoleoyl-2-hydroxy-sn-glycero-3-phosphoethanolamine
	HMDB03331	1-methyladenosine
	HMDB00001	1-methylhistidine
	HMDB02721	1-methylinosine
	HMDB02815	1-oleoyl lysophosphatidylcholine
	HMDB11506	1-oleoyl-lysophosphatidylethanolamine
	HMDB61694	1-oleoyl-lysophosphatidylserine
	HMDB11567	1-oleoylglycerol
	HMDB07982	1-palmitoyl-2-arachidonoyl-phosphatidylcholine
	HMDB11503	1-palmitoyl-2-hydroxy-sn-glycero-3-phosphoethanolamine
	HMDB07973	1-palmitoyl-2-linoleoyl-sn-glycero-3-phosphocholine
	HMDB05322	1-palmitoyl-2-linoleoyl-sn-glycero-3-phosphoethanolamine
	HMDB12357	1-palmitoyl-2-oleoylphosphatidylserine
	HMDB31074	1-palmitoylglycerol
	HMDB09003	1-stearoyl-2-arachidonoyl-sn-glycero-3-phosphoethanolamine
	HMDB11130	1-stearoyl-2-hydroxy-sn-glycero-3-phosphoethanolamine
	HMDB10163	1-stearoyl-2-oleoyl-sn-glycero-3-phospho-L-serine
	HMDB08038	1-stearoyl-2-oleoylphosphatidylcholine
	HMDB02823	13Z,16Z,19Z-docosatrienoic acid
	HMDB07869	14:0/16:0 phosphatidylcholine
	HMDB07883	14:0/20:4(5Z,8Z,11Z,14Z) phosphatidylcholine
	HMDB05324	16:0,22:6 phosphatidylethanolamine
	HMDB07970	16:0/18:0 phosphatidylcholine
	HMDB05320	16:0/18:1(9Z) phosphatidylethanolamine
	HMDB09783	16:0/18:1(9Z) phosphatidylinositol
	HMDB07974	16:0/18:3(6Z,9Z,12Z) phosphatidylcholine
	HMDB05323	16:0/20:4(5Z,8Z,11Z,14Z) phosphatidylethanolamine
	HMDB07991	16:0/22:6(4Z,7Z,10Z,13Z,16Z,19Z) phosphatidylcholine
	HMDB00416	17-hydroxypregnenolone 3-sulfate
	HMDB37397	17-methyloctadecanoic acid
	HMDB08994	18:0/18:2(9Z,12Z) phosphatidylethanolamine
	HMDB09809	18:0/18:2(9Z,12Z) phosphatidylinositol
	HMDB08048	18:0/20:4(5Z,8Z,11Z,14Z) phosphatidylcholine
	HMDB09815	18:0/20:4(5Z,8Z,11Z,14Z) phosphatidylinositol
	HMDB12383	18:0/20:4(5Z,8Z,11Z,14Z) phosphatidylserine
	HMDB08057	18:0/22:6(4Z,7Z,10Z,13Z,16Z,19Z) phosphatidylcholine
	HMDB05334	18:0/22:6(4Z,7Z,10Z,13Z,16Z,19Z) phosphatidylethanolamine
	HMDB09069	18:1(9Z)/20:4(5Z,8Z,11Z,14Z) phosphatidylethanolamine
	HMDB08123	18:1(9Z)/22:6(4Z,7Z,10Z,13Z,16Z,19Z) phosphatidylcholine
	HMDB08138	18:2(9Z,12Z)/18:2(9Z,12Z) phosphatidylcholine
	HMDB08147	18:2(9Z,12Z)/20:4(5Z,8Z,11Z,14Z) phosphatidylcholine
	HMDB11617	2'-adenylic acid
	HMDB00101	2'-deoxyadenosine
	HMDB29576	2,3-dihydroxy-2-methylbutanoic acid
	HMDB01294	2,3-diphospho-D-glycerate
	HMDB00360	2,4-dihydroxybutyrate
	HMDB11129	2-18:0 lysophosphatidylethanolamine
	HMDB11549	2-20:4(8Z,11Z,14Z,17Z) monoacylglycerol
	HMDB00510	2-aminoadipic acid
	HMDB04666	2-arachidonoylglycerol
	HMDB00317	2-hydroxy-3-methylvaleric acid
	HMDB00321	2-hydroxyadipic acid
	HMDB31057	2-hydroxyhexadecanoic acid
	HMDB00407	2-hydroxyisovaleric acid
	HMDB11538	2-linoleoylglycerol
	HMDB00378	2-methylbutyroylcarnitine
	HMDB11537	2-oleoylglycerol
	HMDB00208	2-oxoglutaric acid
	HMDB11533	2-palmitoylglycerol
	HMDB12104	22:1 sphingomyelin
	HMDB00061	3',5'-ADP
	HMDB03540	3'-adenylic acid
	HMDB03911	3-aminoisobutanoate
	HMDB00357	3-hydroxybutyric acid
	HMDB00387	3-hydroxydodecanoic acid
	HMDB00688	3-methylbutyrylcarnitine
	HMDB00522	3-methylglutaconic acid
	HMDB00479	3-methylhistidine
	HMDB02820	3-methylimidazoleacetic acid
	HMDB00807	3-phosphoglycerate
	HMDB61112	4,5,6,7-tetrabromobenzimidazole
	HMDB03681	4-acetamido butyric acid
	HMDB11635	4-cresol sulfate
	HMDB03464	4-guanidinobutanoic acid
	HMDB01344	4-hydroxy-L-glutamate
	HMDB13678	4-hydroxyhippuric acid
	HMDB00755	4-hydroxyphenyllactic acid, (DL)-isomer
	HMDB00707	4-hydroxyphenylpyruvic acid
	HMDB00095	5'-CMP
	HMDB01173	5'-methylthioadenosine
	HMDB00079	5,6-dihydrothymine
	HMDB03355	5-aminovaleric acid
	HMDB00560	5-cis,8-cis-tetradecadienoic acid
	HMDB00450	5-hydroxy-L-lysine
	HMDB00259	5-hydroxytryptamine
	HMDB01855	5-hydroxytryptophol
	HMDB02271	5-imidazolepropionic acid
	HMDB61705	6-oxopiperidine-2-carboxylic acid
	HMDB12458	7 alpha-hydroxy-3-oxo-4-cholestenoic acid
	HMDB00897	7-methylguanine
	HMDB00477	7Z,10Z-hexadecadienoic acid
	HMDB02925	8Z,11Z,14Z-eicosatrienoic acid
	HMDB03229	9Z-hexadecenoic acid
	HMDB02000	9Z-tetradecenoic acid
	HMDB00532	aceturic acid
	HMDB01494	acetyl phosphate
	HMDB00201	acetyl-L-carnitine
	HMDB00895	acetylcholine
	HMDB00034	adenine
	HMDB01248	adenine-riboflavin dinucleotide
	HMDB00050	adenosine
	HMDB01341	ADP
	HMDB01178	ADP-D-ribose
	HMDB02226	adrenic acid
	HMDB00462	allantoin
	HMDB01489	alpha-D-ribose 1-phosphate
	HMDB0059655	alpha-hydroxyglutarate
	HMDB03736	alpha-keto-beta-methylvaleric acid
	HMDB00695	alpha-ketoisocaproic acid
	HMDB00019	alpha-ketoisovaleric acid
	HMDB06344	alpha-N-phenylacetyl-L-glutamine
	HMDB01893	alpha-tocopherol
	HMDB00045	AMP
	HMDB03818	androstenediol
	HMDB00194	anserine
	HMDB02212	arachidic acid
	HMDB00044	ascorbic acid
	HMDB00784	azelaic acid
	HMDB01870	benzoic acid
	HMDB00056	beta-alanine
	HMDB00660	beta-D-fructose
	HMDB00754	beta-hydroxyisovaleric acid
	HMDB00043	betaine
	HMDB01252	betaine aldehyde
	HMDB00054	bilirubin
	HMDB01008	biliverdine
	HMDB00030	biotin
	HMDB00039	butyric acid
	HMDB11760	C16-dihydroceramide
	HMDB12087	C18 sphingomyelin
	HMDB06460	C20 acylcarnitine
	HMDB12102	C20 sphingomyelin
	HMDB00033	carnosine
	HMDB01546	CDP
	HMDB01564	CDP ethanolamine
	HMDB01413	CDP-choline
	HMDB00518	chenodeoxycholic acid
	HMDB00921	cholest-4-en-3-one
	HMDB00067	cholesterol
	HMDB00619	cholic acid
	HMDB00097	choline
	HMDB11691	cifostodine
	HMDB60038	cis-10-heptadecenoic acid
	HMDB01976	cis-4,7,10,13,16-docosapentaenoic acid
	HMDB00094	citric acid
	HMDB00904	citrulline
	HMDB01423	coenzyme A
	HMDB00564	colfosceril palmitate
	HMDB02802	cortisone
	HMDB00064	creatine
	HMDB00562	creatinine
	HMDB11640	cyclic 2',3'-uridine monophosphate
	HMDB00058	cyclic AMP
	HMDB00078	cysteinylglycine
	HMDB00089	cytidine
	HMDB04950	D-erythro-C18-ceramide
	HMDB00269	D-erythro-dihydrosphingosine
	HMDB00565	D-galactonic acid
	HMDB00625	D-gluconic acid
	HMDB00122	D-glucose
	HMDB00127	D-glucuronic acid
	HMDB00169	D-mannose
	HMDB03374	D-ornithine
	HMDB00210	D-pantothenic acid
	HMDB00867	D-ribonate
	HMDB00252	D-sphingosine
	HMDB12085	d18:0/14:0 sphingomyelin
	HMDB12097	d18:1/14:0 sphingomyelin
	HMDB12101	d18:1/18:1(9Z) sphingomyelin
	HMDB12103	d18:1/22:0 sphingomyelin
	HMDB12105	d18:1/23:0 sphingomyelin
	HMDB12107	d18:1/24:1(15Z) sphingomyelin
	HMDB00905	dAMP
	HMDB01032	dehydroepiandrosterone sulfate
	HMDB01301	delta-1-pyrroline-5-carboxylic acid
	HMDB00626	deoxycholate
	HMDB00085	deoxyguanosine
	HMDB00071	deoxyinosine
	HMDB00012	deoxyuridine
	HMDB00076	dihydrouracil
	HMDB01473	dihydroxyacetone phosphate
	HMDB00092	dimethylglycine
	HMDB01139	dinoprost
	HMDB08923	dipalmitoyl phosphatidylethanolamine
	HMDB00779	DL-3-phenyllactic acid
	HMDB10407	dm16:0 lysoplasmenylcholine
	HMDB11206	dm16:0/16:0 phosphatidylcholine
	HMDB11342	dm16:0/18:1(9Z) phosphatidylethanolamine
	HMDB11220	dm16:0/20:4(5Z,8Z,11Z,14Z) phosphatidylcholine
	HMDB11352	dm16:0/20:4(5Z,8Z,11Z,14Z) phosphatidylethanolamine
	HMDB11375	dm18:0/18:1(9Z) phosphatidylethanolamine
	HMDB05779	dm18:0/20:4(5Z,8Z,11Z,14Z) phosphatidylethanolamine
	HMDB02183	docosahexaenoic acid
	HMDB06275	dopamine 3-O-sulfate
	HMDB01227	dTMP
	HMDB05060	eicosa-11Z, 14Z-dienoic acid
	HMDB02038	epsilon-N-methyllysine
	HMDB03045	ergothioneine
	HMDB02068	erucic acid
	HMDB02994	erythritol
	HMDB00613	erythronic acid
	HMDB00622	ethylmalonic acid
	HMDB01520	FMN
	HMDB00121	folic acid
	HMDB00854	formiminoglutamic acid
	HMDB00134	fumaric acid
	HMDB00645	galactose-1-phosphate
	HMDB11171	gamma-glutamyl-leucine
	HMDB11172	gamma-glutamyl-valine
	HMDB29142	gamma-glutamylalanine
	HMDB11737	gamma-glutamylglutamate
	HMDB11738	gamma-glutamylglutamine
	HMDB11667	gamma-glutamylglycine
	HMDB11170	gamma-glutamylisoleucine
	HMDB29155	gamma-glutamylmethionine
	HMDB29159	gamma-glutamylthreonine
	HMDB11741	gamma-glutamyltyrosine
	HMDB03073	gamma-linolenic acid
	HMDB61715	glutamate, gamma-methyl ester
	HMDB00661	glutaric acid
	HMDB13130	glutarylcarnitine
	HMDB00125	glutathione
	HMDB03337	glutathione disulfide
	HMDB00131	glycerol
	HMDB00123	glycine
	HMDB00138	glycocholic acid
	HMDB00128	glycocyamine
	HMDB28854	glycyl-L-valine
	HMDB00759	glycylleucine
	HMDB01397	GMP
	HMDB02231	gondoic acid
	HMDB00132	guanine
	HMDB00133	guanosine
	HMDB03178	heme
	HMDB02259	heptadecanoic acid
	HMDB00535	hexanoic acid
	HMDB00705	hexanoylcarnitine
	HMDB00714	hippuric acid
	HMDB00870	histamine
	HMDB00670	homoarginine
	HMDB00745	homocarnosine
	HMDB33433	homostachydrine
	HMDB13127	hydroxybutyrylcarnitine
	HMDB00965	hypotaurine
	HMDB00157	hypoxanthine
	HMDB01999	icosapent
	HMDB28907	Ile-Gly
	HMDB02320	imidazole lactate
	HMDB02024	imidazole-4-acetic acid
	HMDB00175	IMP
	HMDB00682	indican
	HMDB00671	indole-3-lactic acid
	HMDB00197	indoleacetic acid
	HMDB00195	inosine
	HMDB00213	inositol 1-phosphate
	HMDB00718	isovaleric acid
	HMDB00715	kynurenic acid
	HMDB03349	L-4,5-dihydroorotic acid
	HMDB00161	L-alanine
	HMDB00746	L-alpha-hydroxyisocaproic acid
	HMDB10384	L-alpha-lysophosphatidylcholine, stearoyl
	HMDB07972	L-alpha-palmitoyloleolyl-phosphatidylcholine
	HMDB00517	L-arginine
	HMDB00168	L-asparagine
	HMDB00191	L-aspartic acid
	HMDB32332	L-aspartylhydroxamic acid
	HMDB00062	L-carnitine
	HMDB00099	L-cystathionine
	HMDB02757	L-cysteic acid
	HMDB00574	L-cysteine
	HMDB00192	L-cystine
	HMDB01264	L-dehydroascorbic acid
	HMDB00148	L-glutamic acid
	HMDB00641	L-glutamine
	HMDB03290	L-gulonic acid
	HMDB00177	L-histidine
	HMDB00172	L-isoleucine
	HMDB00684	L-kynurenine
	HMDB00190	L-lactic acid
	HMDB00182	L-lysine
	HMDB00156	L-malic acid
	HMDB00696	L-methionine
	HMDB00791	L-octanoylcarnitine
	HMDB00222	L-palmitoylcarnitine
	HMDB00159	L-phenylalanine
	HMDB00162	L-proline
	HMDB00187	L-serine
	HMDB00167	L-threonine
	HMDB00929	L-tryptophan
	HMDB00158	L-tyrosine
	HMDB00883	L-valine
	HMDB61115	lenticin
	HMDB28929	Leu-Gly
	HMDB14426	lidocaine
	HMDB00673	linoleic acid
	HMDB06469	linoleoylcarnitine
	HMDB12252	linoleoylethanolamide
	HMDB00176	maleic acid
	HMDB00691	malonic acid
	HMDB02095	malonylcarnitine
	HMDB00163	maltose
	HMDB01262	maltotriose
	HMDB00355	meglutol
	HMDB02005	methionine sulfoxide
	HMDB00202	methylmalonic acid
	HMDB61711	methylphosphate
	HMDB01844	methylsuccinic acid
	HMDB60656	monoethylglycinexylidide
	HMDB00211	myo-inositol
	HMDB00806	myristic acid
	HMDB04193	N'-methyl-2-pyridone-5-carboxamide
	HMDB00699	N(1)-methylnicotinamide
	HMDB04824	N(2),N(2)-dimethylguanosine
	HMDB05862	N(2)-methylguanosine
	HMDB41623	N(6)-(N-threonylcarbonyl)adenosine
	HMDB29416	N(G)-monomethyl-D-arginine
	HMDB01539	N,N-dimethylarginine
	HMDB00052	N-(L-arginino)succinic acid
	HMDB06028	N-acetyl-(L)-asparagine
	HMDB01067	N-acetyl-Asp-Glu
	HMDB01367	N-acetyl-D-glucosamine 1-phosphate
	HMDB00766	N-acetyl-L-alanine
	HMDB04620	N-acetyl-L-arginine
	HMDB00812	N-acetyl-L-aspartic acid
	HMDB01138	N-acetyl-L-glutamate
	HMDB06029	n-acetyl-l-glutamine
	HMDB32055	N-acetyl-L-histidine
	HMDB11745	N-acetyl-L-methionine
	HMDB00512	N-acetyl-L-phenylalanine
	HMDB02931	N-acetyl-L-serine
	HMDB62557	N-acetyl-L-threonine
	HMDB11757	N-acetyl-L-valine
	HMDB02284	N-acetylcadaverine
	HMDB00230	N-acetylneuraminic acid
	HMDB02064	N-acetylputrescine
	HMDB00446	N-alpha-acetyl-L-lysine
	HMDB00026	N-carbamoyl-beta-alanine
	HMDB02201	N-carboxyethyl-g-aminobutyric acid
	HMDB00206	N-epsilon-acetyllysine
	HMDB01015	N-formylmethionine
	HMDB13034	N-palmitoylglycine
	HMDB13078	N-stearoylethanolamine
	HMDB02172	N1,N12-diacetylspermine
	HMDB01186	N1-acetylspermine
	HMDB04194	N1-methyl-4-pyridone-5-carboxamide
	HMDB00489	N4-(acetyl-beta-D-glucosaminyl)asparagine
	HMDB01325	N6,N6,N6-trimethyl-L-lysine
	HMDB00902	NAD+
	HMDB01487	NADH
	HMDB01406	niacinamide
	HMDB00855	nicotinamide-beta-riboside
	HMDB00229	NMN
	HMDB13622	nonadeca-10(Z)-enoic acid
	HMDB00772	nonadecanoic acid
	HMDB60013	O-methoxycatechol-O-sulphate
	HMDB05065	oleoylcarnitine
	HMDB02088	oleoylethanolamide
	HMDB05765	ophthalmic acid
	HMDB00226	orotic acid
	HMDB00788	orotidine
	HMDB02329	oxalic acid
	HMDB00220	palmitic acid
	HMDB02100	palmitoylethanolamide
	HMDB15186	penicillin G
	HMDB00826	pentadecanoic acid
	HMDB00821	phenylacetylglycine
	HMDB28995	phenylalanylglycine
	HMDB00205	phenylpyruvic acid
	HMDB60015	phenylsulfate
	HMDB01429	phosphate
	HMDB01511	phosphocreatine
	HMDB00263	phosphoenolpyruvate
	HMDB01565	phosphorylcholine
	HMDB00224	phosphorylethanolamine
	HMDB04610	phytosphingosine
	HMDB00070	pipecolic acid
	HMDB11178	Pro-Gly
	HMDB00824	propionyl-L-carnitine
	HMDB01220	prostaglandin E2
	HMDB00767	pseudouridine
	HMDB01414	putrescine
	HMDB01545	pyridoxal
	HMDB01491	pyridoxal phosphate
	HMDB01431	pyridoxamine
	HMDB01555	pyridoxamine phosphate
	HMDB00017	pyridoxic acid
	HMDB02075	pyridoxine
	HMDB00267	pyrrolidonecarboxylic acid
	HMDB00243	pyruvic acid
	HMDB03072	quinic acid
	HMDB00232	quinolinic acid
	HMDB00508	ribitol
	HMDB00244	riboflavin
	HMDB00884	ribothymidine
	HMDB00939	S-adenosylhomocysteine
	HMDB00656	S-glutathionyl-L-cysteine
	HMDB02108	S-methyl-L-cysteine
	HMDB00731	S-sulphocysteine
	HMDB00792	sebacic acid
	HMDB03219	sedoheptulose
	HMDB01068	sedoheptulose 7-phosphate
	HMDB00086	sn-glycero-3-phosphocholine
	HMDB00126	sn-glycerol-3-phosphate
	HMDB00247	sorbitol
	HMDB01257	spermidine
	HMDB01256	spermine
	HMDB01348	sphingomyelin
	HMDB04827	stachydrine
	HMDB00827	stearic acid
	HMDB00848	stearoylcarnitine
	HMDB00893	suberic acid
	HMDB00254	succinic acid
	HMDB00912	succinyladenosine
	HMDB61717	succinylcarnitine
	HMDB00258	sucrose
	HMDB01448	sulfate
	HMDB35227	tartronic acid
	HMDB00251	taurine
	HMDB00951	taurochenodeoxycholate
	HMDB02486	taurochenodeoxycholate-3-sulfate
	HMDB00036	taurocholic acid
	HMDB02580	taurolithocholate-3-sulfate
	HMDB00898	tele-methylhistamine
	HMDB05066	tetradecanoylcarnitine
	HMDB02825	theobromine
	HMDB00235	thiamine
	HMDB00943	threonate
	HMDB00273	thymidine
	HMDB00262	thymine
	HMDB02366	tiglylcarnitine
	HMDB00725	trans-4-hydroxy-L-proline
	HMDB00875	trigonelline
	HMDB00925	trimethyloxamine
	HMDB29105	Tyr-Gly
	HMDB06409	tyramine-O-sulfate
	HMDB00295	UDP
	HMDB00302	UDP-D-galactose
	HMDB00286	UDP-D-glucose
	HMDB00935	UDP-glucuronic acid
	HMDB00288	UMP
	HMDB00300	uracil
	HMDB00294	urea
	HMDB00289	uric acid
	HMDB00296	uridine
	HMDB00301	urocanic acid
	HMDB00285	UTP
	HMDB29127	Val-Gly
	HMDB29131	Val-Leu
	HMDB00305	vitamin A
	HMDB00292	xanthine
	HMDB00299	xanthosine
	HMDB01554	xanthosine monophosphate
