# Supplementary material for: In utero human intestine harbors unique metabolome, including bacterial metabolites
Source: JCI Insight. 2020 Nov 5;5(21):e138751. doi: 10.1172/jci.insight.138751 (PMC7710283; doi:10.1172/jci.insight.138751)
Supplement: supplemental Table 7 [file jciinsight-5-138751-s177.xlsx]

## Sheet: Sheet1
		Supplemantary Table 8. Microbially Derived Metabolites in Human Intestine.
			Infant/Fetal	Pediatric/Fetal	KEGG Pathway	HMDB
		imidazole propionate	11.26	4.28		HMDB02271
		imidazole lactate	2.95	3.9	C05568	HMDB02320
		pipecolate	0.78	1.15	C00408	HMDB00070
		cadaverine	9.54	1.27	C01672	HMDB02322
		N-acetyl-cadaverine	9.2	38.48		HMDB02284
		5-aminovalerate	5.26	36.3	C00431	HMDB03355
		phenyllactate (PLA)	3.52	4.21	C05607	HMDB00779
		4-hydroxyphenylacetate	4.71	10.53	C00642	HMDB00020
		phenol sulfate	0.8	2.03	C02180	HMDB60015
		p-cresol glucuronide*	0.23	0.2		HMDB11686
		kynurenine	0.79	2.61	C00328	HMDB00684
		serotonin	0.23	0.22	C00780	HMDB00259
		indolelactate	0.9	0.83	C02043	HMDB00671
		indoleacetate	2.7	1.28	C00954	HMDB00197
		3-indoxyl sulfate	1.15	0.67		HMDB00682
		N1,N12-diacetylspermine	0.58	1.94	C03413	HMDB02172
		phenylacetylglycine	0.57	0.04	C05598	HMDB00821
		butyrate/isobutyrate (4:0)	3.1	17.86	C00246	HMDB00039
		trimethylamine N-oxide	0.47	1.03	C01104	HMDB00925
		lithocholate	1	5.32	C03990	HMDB00761
		tauroursodeoxycholate	0.31	2.28		HMDB00874
		taurohyodeoxycholic acid	0.01	0.01
		riboflavin (Vitamin B2)	0.73	0.16	C00255	HMDB00244
		pyridoxine (Vitamin B6)	0.44	0.06	C00314	HMDB02075
		hippurate	0.96	0.06	C01586	HMDB00714
		benzoate	1.12	3.74	C00180	HMDB01870
		p-cresol sulfate	0.19	0.16		HMDB11635
		3-formylindole	0.97	0.71	C08493	HMDB29737
		deoxycholate	0.17	75.5	C04483	HMDB00626
		cholate	6.22	71.14	C00695	HMDB00619
		taurocholate	0.14	0.06	C05122	HMDB00036
		mannitol/sorbitol	0.81	0.16	C00794	HMDB00247
		chenodeoxycholate	4.25	42.83	C02528	HMDB00518
		methyl-4-hydroxybenzoate sulfate	47.72	35.61		HMDB32572
		glycerol	1.08	1.03	C00116	HMDB00131
		COA	0.19	0.44	C00010	HMDB01423
		FMN	1.08	2.42	C00061	HMDB01520
		FAD	1.23	2.8	C00016	HMDB01248
		biotin	0.68	0.1	C00120	HMDB00030
		pantothenate	1.23	0.31	C00864	HMDB00210
		thiamin	0.43	0.07	C00378	HMDB00235
		folate	0.49	0.44	C00504	HMDB00121
		propyl 4-hydroxybenzoate sulfate	5.75	5.87		HMBD32574
		taurohyochalate*	0.02	0		HMDB0011637
		HMDB-human metabolite database;
		*Indicates compounds that have not been officially confirmed, but Metabelon are confident in its identity.
		Green: indicates significant difference (p≤0.05) between the groups shown, metabolite ratio of < 1.00
		Light Green: narrowly missed statistical cutoff for significance 0.05<p<0.10, metabolite ratio of < 1.00
		Red: indicates significant difference (p≤0.05) between the groups shown; metabolite ratio of ≥ 1.00
		Light Red: narrowly missed statistical cutoff for significance 0.05<p<0.10, metabolite ratio of ≥ 1.00
		metabolites with qualiative and quantitative analysis
