# Supplementary material for: In utero human intestine harbors unique metabolome, including bacterial metabolites
Source: JCI Insight. 2020 Nov 5;5(21):e138751. doi: 10.1172/jci.insight.138751 (PMC7710283; doi:10.1172/jci.insight.138751)
Supplement: supplemental Table 9 [file jciinsight-5-138751-s179.xlsx]

## Sheet: OrigScale
Supplementary Table 9: Raw Data Values Normalized In Terms of Raw Area Counts.
												CLIENT IDENTIFIER	1038	1151	1088	1151	1091	1146	1086	1146	1181	1092	PGI_426	PGI_372	PGI_425	PGI_408	PGI_374	PGI_425	PGI_369	PGI_049	PGI_413	PGI_405	1058	1164	1070	2173-A	1070	1070	1059	1099	1127	2174-B	1148
												GROUP DESCRIPTION	Fetal_SI	Fetal_SI	Fetal_SI	Fetal_LI	Fetal_LI	Fetal_SI	Fetal_SI	Fetal_LI	Fetal_LI	Fetal_LI	Pediatric_SI_Control	Pediatric_SI_Control	Pediatric_LI_Control	Pediatric_LI_Control	Pediatric_LI_Control	Pediatric_SI_Control	Pediatric_SI_Control	Pediatric_SI_Control	Pediatric_LI_Control	Pediatric_LI_Control	Infant_SI	Infant_SI	Infant_SI	Infant_LI	Infant_LI	Infant_LI	Infant_SI	Infant_SI	Infant_SI	Infant_LI	Infant_LI
												AGE	N/A	N/A	N/A	N/A	N/A	N/A	N/A	N/A	N/A	N/A	16yr	17yr	17yr	18yr	7yr	17yr	17yr	10yr	11yr	17yr	7days	6days	4 mo	3 mo	3days	4 mo	49days	42days	2days	28days	6 mo
												GESTATIONAL AGE (WEEKS)	23	21	23	21	21-22	23	22	23	23	21-22	N/A	N/A	N/A	N/A	N/A	N/A	N/A	N/A	N/A	N/A	39.1429	37.2857	40	N/A	40	40	40	40	40	40	N/A
												MASS EXTRACTED	20.3	23.7	24	24	24	24	24	24	24	24	6.9	7.1	2.7	7.8	5.3	7.2	6.1	5.2	4.1	8.8	24	24	18.4	24	24	12.8	18.2	24	2	6.7	24
PATHWAY SORTORDER	BIOCHEMICAL	SUPER PATHWAY	SUB PATHWAY	COMP ID	PLATFORM	CHEMICAL ID	RI	MASS	PUBCHEM	CAS	KEGG	Group HMDB	CHPB-00093	CHPB-00094	CHPB-00095	CHPB-00096	CHPB-00097	CHPB-00118	CHPB-00119	CHPB-00120	CHPB-00121	CHPB-00122	CHPB-00104	CHPB-00105	CHPB-00106	CHPB-00107	CHPB-00108	CHPB-00128	CHPB-00129	CHPB-00130	CHPB-00131	CHPB-00132	CHPB-00098	CHPB-00099	CHPB-00100	CHPB-00101	CHPB-00102	CHPB-00103	CHPB-00123	CHPB-00124	CHPB-00125	CHPB-00126	CHPB-00127
1541	(14 or 15)-methylpalmitate (a17:0 or i17:0)	Lipid	Fatty Acid, Branched	38768	LC/MS Neg	100002945	5695	269.249					6764364	2257513	2070670	2306695	3200356	2868504	4303684	2966509	2315456	3536702	4045206	6649958	7852450	6945772	7195424	2767579	5459673	4598547	10100426	13249014	3369290	3663776	6479435	2235926	3522618	2869605	3916627	5.46046e+06	5463892	5513662	2953631
1547	(16 or 17)-methylstearate (a19:0 or i19:0)	Lipid	Fatty Acid, Branched	38296	LC/MS Neg	100002356	5993	297.28	3083779	2724-59-6		HMDB37397	849237	196682	195732	220612	446319	310409	564548	294630	180272	350473	378956	872232	781314	675188	506262	179868	436599	375804	764147	1136561	373125	524704	741956	161240	540981	276084	333448	702868	663332	510912	247716
4092	(3'-5')-adenylyladenosine*	Nucleotide	Dinucleotide	62396	LC/MS Neg	100020723	2173	595.142	94231				206744	57709		138112	82009	87170	30242	127603	122453		310945	182481	332373	223363	72499	292920	154002	158243	442974	164827	155422	65611	187784	31383	119950	47830	436413	560585	17785	85882	340639
4089	(3'-5')-adenylylcytidine	Nucleotide	Dinucleotide	52753	LC/MS Neg	100009062	1920	571.131	10875494	4833-63-0			119187			31089	20505		43296	22574	58634		182658	171911		43102	31289	148472		63687	72174	74071	200968		150513		26174		422714	259462			274801
4090	(3'-5')-adenylylguanosine*	Nucleotide	Dinucleotide	62760	LC/MS Neg	100020724	1980	611.137	444337				43669			20096	14151			22281	69250		79169	43348	92291	43688		75100	20627	41584	135469	34488	42300		50805		52554		178150	162712			112140
4091	(3'-5')-adenylyluridine	Nucleotide	Dinucleotide	52740	LC/MS Neg	100009060	2002	572.115	112074	3051-84-1			1612569	608501	105890	1417665	361269	645340	239735	1069153	1155941	38351	2283325	2247968	2167813	1997707	930414	1894913	582396	1613202	3388666	2013820	2526324	544292	1944892	383250	1039057	223092	3803159	3096369	185647	827162	2990419
4094	(3'-5')-cytidylylcytidine*	Nucleotide	Dinucleotide	62397	LC/MS Neg	100020727	1472	547.12	94237				231363			60340					71769		257509	349904	79132	80563	43729	290085			85992	130501	121103						509170	279544			235941
4096	(3'-5')-cytidylyluridine*	Nucleotide	Dinucleotide	62399	LC/MS Neg	100020728	1522	548.104					685183	100056	49669	292198	104775	139724	131621	342149	342562	33367	518419	571678	1105869	619794	143894	776795	230608	95383	1003606	493033	367550	67093	186501	49766	95597	42933	834537	459941		109105	500557
4098	(3'-5')-guanylylcytidine	Nucleotide	Dinucleotide	52746	LC/MS Neg	100009064	1670	587.126	107595	4785-04-0			68433			44408	39957	20101	43728		58815		204819	253319	95318			177927		87697	118514	50913	234363		127292				457648	332533			201073
4099	(3'-5')-guanylyluridine	Nucleotide	Dinucleotide	52743	LC/MS Neg	100009056	1772	588.11		4785-07-03			206950	44612		218841	28086	64252	25347	147768	210192		536207	538631	501090	335717	114607	481229	115467	193174	641356	318842	443308	80359	387382	38758	128622	19356	700273	708815		109416	529097
4102	(3'-5')-uridylyluridine	Nucleotide	Dinucleotide	52741	LC/MS Neg	100009058	1688	549.088	102258	2415-43-2			216275	28484		104031	36358	55258	38021	137583	120088		329281	311927	383367	182032	60417	325963	65171	159113	574926	213318	491143	50216	249097	69960	50944		736170	531425		93301	409398
497	(N(1) + N(8))-acetylspermidine	Amino Acid	Polyamine Metabolism	57814	LC/MS Pos Early	100016038	3080	188.176					1600228	1740712	2.08276e+06	1812737	2345278	1679428	2936076	1689629	1536419	2321333	467884	587798	384192	533844	330874	314201	1090029	569617	1589117	1108035	3455839	4530885	969589	2567012	5800209	405830	2944972	1116895	382112	689381	1514853
1801	(R)-3-hydroxybutyrylcarnitine	Lipid	Fatty Acid Metabolism (Acyl Carnitine, Hydroxy)	43264	LC/MS Pos Early	100003926	2400	248.149	53481617			HMDB13127	2990425	1571913	7058235	2088831	890621	6028418	6237665	2215394	2579656	5434744	358115	358497	432263	269003	484003	508227	1021579	1131983	293361	915603	2163323	1701993	6555181	5057076	1263030	2661831	5888765	1201971	1350770	5854084	8825518
1802	(S)-3-hydroxybutyrylcarnitine	Lipid	Fatty Acid Metabolism (Acyl Carnitine, Hydroxy)	52984	LC/MS Pos Early	100009271	2340	248.149					6885129	3195707	20696674	2966856	1629534	13718295	13712444	4444830	7577969	15313557	504763	419824	578571	360111	560180	604419	2.60138e+06	1268845	1.44036e+06	1.38788e+06	12540658	18460010	22252598	15408569	16624518	9522416	16322286	4.15974e+06	7593996	12268492	28955084
4473	1,1-kestotetraose	Xenobiotics	Food Component/Plant	39796	LC/MS Neg	100003047	1381	665.215	166775	13133-07-8		HMDB39176											25469	24413				174721	65140		30996				3170264		70269		30198104				1906719
2218	1,2-dilinoleoyl-GPC (18:2/18:2)	Lipid	Phosphatidylcholine (PC)	52603	LC/MS Pos Late	100008903	2006	782.569	5288075	998-06-1		HMDB08138	4563650	5587777	6800392	2083620	2582630	10799577	3280557	3941706	4720677	4917333	37899664	25664348	32294936	30109124	29069588	46145788	54805672	7235726	57923696	69577976	11861917	15249035	73139392	15079188	6356692	34825912	70359904	15834997	5629173	20326792	47710060
2203	1,2-dioleoyl-GPC (18:1/18:1)	Lipid	Phosphatidylcholine (PC)	52457	LC/MS Pos Late	100008905	2346	786.601	10350317	4235-95-4			35729264	75563512	32980522	64229336	31199484	49204892	51352264	33248958	53334716	27520558	58159152	52954716	82415896	94322520	93476024	59604364	49074940	40016688	92259664	138387040	69623280	40243500	55677712	52657968	53283324	54891960	58266676	33955412	18371690	82107560	43481692
2140	1,2-dipalmitoyl-GPC (16:0/16:0)	Lipid	Phosphatidylcholine (PC)	19130	LC/MS Pos Late	100000657	2365	734.569	452110	63-89-8		HMDB00564	110442472	150516864	68052984	66574588	53167824	140046608	97199216	78592032	107109288	61687208	49661344	43818852	71549296	49641648	46351984	19578892	44022900	114662536	61664336	56797112	42435540	56256476	58815960	37210972	65962548	60592312	38852636	60677492	37038612	66134740	47147988
2261	1,2-dipalmitoyl-GPE (16:0/16:0)*	Lipid	Phosphatidylethanolamine (PE)	57341	LC/MS Pos Late	100009204	2498	692.523	445468			HMDB08923		107555			72034	59081	72857	66491	75478		60312		82595	43531			77286	227472	49465			47298			194546		63488		98319
1132	1,5-anhydroglucitol (1,5-AG)	Carbohydrate	Glycolysis, Gluconeogenesis, and Pyruvate Metabolism	20675	LC/MS Neg	100000580	802	163.061	64960	154-58-5	C07326	HMDB02712	1259428	1587351	5066771	1445649	2035944	1642942	6807934	1039862	916028	5011164	2850181	3534495	2439373	4204277	2481843	2181187	1.99151e+06	2824059	5.9206e+06	3718512	224369		1365584	1539612	5115006	734311	743689	1218929	1270708	2224911	14994050
4377	1,7-dimethylurate	Xenobiotics	Xanthine Metabolism	34400	LC/MS Neg	100001399	1578.6	195.052	91611	33868-03-0	C16356	HMDB11103	198390	191593	27768	174457	323033	130938	3.35695e+06	376166	176832	266709		69140		47000	159059		137311							42786	3014035
2685	1-(1-enyl-oleoyl)-GPE (P-18:1)*	Lipid	Lysoplasmalogen	44621	LC/MS Pos Late	100005372	1566	464.314					3987427	1859250	1540533	1024221	815253	1.26327e+06	2634021	2427687	1.52342e+06	1335886	6.92482e+06	4198622	14158286	2058201	5987803	15601798	12942931	357160	2149961	10114880	1948705	1591541	3.65254e+06	5671681	2861518	649637	5858598	3060929	1.53266e+06	2188340	13587557
2662	1-(1-enyl-palmitoyl)-2-arachidonoyl-GPC (P-16:0/20:4)*	Lipid	Plasmalogen	52689	LC/MS Pos Late	100009014	2154	766.574				HMDB11220	8487895	8142431	6985445	7748886	3129359	12563500	7242436	8998267	11945248	4417726	1.84363e+06	3343134	5570239	5825493	7763897	1351340	1700760	4766013	6003960	6372424	3588099	8455993	4969100	17976756	19128930	9133854	4138633	5920682	3978477	15807382	6056359
2654	1-(1-enyl-palmitoyl)-2-arachidonoyl-GPE (P-16:0/20:4)*	Lipid	Plasmalogen	52673	LC/MS Pos Late	100009002	2270	724.528				HMDB11352	47401728	49641756	33456918	44466060	17887238	62714052	37768712	41780628	63121952	25196380	24304664	32094222	44536912	34660500	32648676	11082844	20290564	49415292	39293728	35350012	21211128	32131786	38940960	40026976	55933728	56500908	23509162	32840156	25765064	63416608	29417432
2656	1-(1-enyl-palmitoyl)-2-oleoyl-GPC (P-16:0/18:1)*	Lipid	Plasmalogen	52478	LC/MS Pos Late	100009007	2443	744.59					2959335	3553812	2229744	4412893	873818	5046662	3043896	3311058	6570205	1717674	1155680	1254140	7.8515e+06	6503456	8034481	827683	1123299	1674937	8425529	7.93651e+06	1339778	1971966	2530822	6745850	8.21562e+06	6187506	1811087	1.99635e+06	1285762	17327272	2741310
2650	1-(1-enyl-palmitoyl)-2-oleoyl-GPE (P-16:0/18:1)*	Lipid	Plasmalogen	52477	LC/MS Pos Late	100009005	2600	702.543				HMDB11342	10678792	14570780	5296058	10889474	3646532	13824858	8407636	8108068	17666396	4518050	9902529	11473459	30357516	21940338	22474260	4413714	8058825	14342348	24173888	23836426	8.04611e+06	4429939	16747199	8.19715e+06	9634350	18997086	9001913	8311376	6744047	26353632	9726569
2652	1-(1-enyl-palmitoyl)-2-palmitoyl-GPC (P-16:0/16:0)*	Lipid	Plasmalogen	52716	LC/MS Pos Late	100009162	2454	718.574	11146967			HMDB11206	3.11994e+06	3019468	2188676	1871058	882469	4757475	2978649	2047457	4431008	1358083	2316932	2239977	6353272	4541610	7770430	721162	2300739	5287515	6.91958e+06	5609443	1406916	1782987	2114264	3520711	3863222	3398555	1800593	2112249	1637461	9603933	2079924
2682	1-(1-enyl-palmitoyl)-GPC (P-16:0)*	Lipid	Lysoplasmalogen	52474	LC/MS Neg	100002875	6450	554.346	10917802			HMDB10407	492361	40814	54406	128091	55316	41798	112563	144785	63198	90274	109578	285412	906953	479334	618059	106385	177731	57281	423750	983732	114040	197523	414766	239749	261515	78957	273856	336665	325938	970774	210333
2683	1-(1-enyl-palmitoyl)-GPE (P-16:0)*	Lipid	Lysoplasmalogen	39270	LC/MS Pos Late	100003000	1558	438.298					6958385	2100312	2908647	3413810	983237	2379882	3883726	6335733	2892064	2380300	15843509	13480667	28885516	4740790	16055732	25845818	25755590	1293731	5129693	22814112	3857415	3159855	4381808	10151473	8428964	1278957	7883595	5878796	1673688	5797975	13288376
2667	1-(1-enyl-stearoyl)-2-arachidonoyl-GPE (P-18:0/20:4)*	Lipid	Plasmalogen	52475	LC/MS Pos Late	100008999	2511	752.559	9547058			HMDB05779	51943332	43672412	28477302	51699960	18028196	67568216	35954376	31765830	88466360	24301230	21108994	27474868	43319796	32084170	43696300	12008687	21133668	43506948	36139040	30551530	10474002	22658126	45016544	27275080	63734548	61216332	17541480	19802324	18380492	60242660	29138248
2658	1-(1-enyl-stearoyl)-2-oleoyl-GPE (P-18:0/18:1)	Lipid	Plasmalogen	52614	LC/MS Pos Late	100008919	2950	730.574		144371-68-6		HMDB11375	2244144	2821124	1043584	3.70622e+06	930974	3104325	1947287	1584863	6918102	1277403	3700624	3311664	9121567	10354672	10221331	1282395	2872729	5047955	7146728	8282925	2094396	1538243	5579264	2295689	5095051	6776123	1723781	1639348	1590434	12131500	2779952
2687	1-(1-enyl-stearoyl)-GPE (P-18:0)*	Lipid	Lysoplasmalogen	39271	LC/MS Pos Late	100003001	1649	466.329					9528402	2609279	3.2375e+06	6.23626e+06	1405039	3767879	4573639	8267970	8350532	2.93458e+06	26511404	16010737	34204052	7505231	28904858	46214452	40834348	1710675	6205028	29430500	3025136	3.78562e+06	8789814	12365590	17102800	2159171	10468819	7932331	1.35174e+06	10906410	19404386
2485	1-arachidonoyl-GPC* (20:4)*	Lipid	Lysophospholipid	33228	LC/MS Pos Late	100001551	1460	544.34			C05208	HMDB10395	2071286	1516101	1772584	889993	1508671	1472458	2075452	1356725	541823	2000809	459801	464110	169365	296878	108224	621795	230935	817277	266163	485414	646196	967281	981262	661673	2571542	263685	896697	970748	609284	322103	1888854
2536	1-arachidonoyl-GPE (20:4n6)*	Lipid	Lysophospholipid	35186	LC/MS Neg	100001571	5874	500.278	42607465			HMDB11517	10391064	3123355	1780096	1510840	3963970	2081969	4238353	1423299	1186596	3245614	1890215	3.47866e+06	3114002	3969786	3.50605e+06	979721	1681191	2892179	4353663	6141346	1595290	2182793	8450118	1725281	2381197	925880	4029168	3038350	3181797	3060054	1995325
2581	1-arachidonoyl-GPI* (20:4)*	Lipid	Lysophospholipid	34214	LC/MS Neg	100001654	5482	619.289				HMDB61690	1536318	926581	883810	503563	817513	893460	1523133	1777144	394717	1222332	834292	1388622	1924335	2677371	1525582	561580	489378	1610176	2333431	4717590	1430533	2277484	3364160	262829	1418427	685149	1697368	3314236	887973	1121087	2029445
2711	1-arachidonylglycerol (20:4)	Lipid	Monoacylglycerol	34397	LC/MS Neg	100001433	6250	303.233	5282281	35474-99-8	C13857	HMDB11549	3168943	551933	544923	274497	763846	269013	2172609	2281142	185945	966939	134537	861235	242179	401818	206197	148751	432549	236044	607579	814417	329816	1577356	2179270	363491	1853151	236278	469634	1167928	9311341	391658	1293030
351	1-carboxyethylisoleucine	Amino Acid	Leucine, Isoleucine and Valine Metabolism	62558	LC/MS Neg	100020427	2628	202.108					1800200	241954	836935	375385	813296	811467	462283	510161	382310	590806	96677	59043	66648	34589	23360	116207	97909	25699	100459	40205	226174	73522	261525	104673	160368	43235	477836	216200	117256	202994	575795
303	1-carboxyethylleucine	Amino Acid	Leucine, Isoleucine and Valine Metabolism	62559	LC/MS Neg	100020425	2663	202.108					4322207	689684	2574972	777014	2220638	2016628	1569025	1201854	756340	1663971	381195	258138	354372	125764	113381	408820	374936	111619	605205	250789	687933	277212	1142801	323235	734683	175529	1165691	704129	730229	781433	2241354
139	1-carboxyethylphenylalanine	Amino Acid	Phenylalanine Metabolism	62566	LC/MS Neg	100020419	2844	236.093					3.79003e+06	353130	1904462	387753	1262935	1211531	1306165	559383	343877	1.49633e+06	152444	117219	179835	60964	45389	180932	168311	60191	336163	99245	364122	232672	498405	286448	375861	72525	621211	268524	371044	557831	1056449
157	1-carboxyethyltyrosine	Amino Acid	Tyrosine Metabolism	62564	LC/MS Neg	100020421	1846	252.088					999111	85408	457220	108666	353672	322136	349192	169225	89528	396707	30430		25449			24175	28436		46515		111816	25324	101714	75718	77207		154317	70665	87220	120485	275667
374	1-carboxyethylvaline	Amino Acid	Leucine, Isoleucine and Valine Metabolism	62562	LC/MS Neg	100020423	2008	188.093					6378066	706302	3560472	966090	1.94328e+06	2213046	2183825	1193253	738812	2481775	367156	277348	303075	138715	97541	457319	342511	102854	474162	252005	517072	345828	993840	568607	519027	126045	1132432	469100	491691	930362	1856676
2710	1-dihomo-linolenylglycerol (20:3)	Lipid	Monoacylglycerol	48341	LC/MS Neg	100006121	6400	305.249					1055879	176094	215034	38388	192468	94362	692033	1.48187e+06		390115	136938	404470	110310	238127	188703		200290	191087	257831	609158	426835	1089365	878303	140315	435505	97479	217729	725604	8011530	181140	514054
2714	1-docosahexaenoylglycerol (22:6)	Lipid	Monoacylglycerol	35153	LC/MS Neg	100001481	6150	309.222				HMDB11587	504622	79267	115389	38075	173076	34968	579631	432694		289980		78716		43474					40008	41911	78710	198964	237664	18767	186625		62857	355876	2668993	95373	158953
2725	1-heptadecenoylglycerol (17:1)*	Lipid	Monoacylglycerol	62449	LC/MS Neg	100020769	6390	267.233					97726		27056					120743						42789						90339									334765
4471	1-kestose	Xenobiotics	Food Component/Plant	22012	LC/MS Neg	100000980	1054	503.162	440080	470-69-9	C03661	HMDB11729		40331	42870								27667	82592				56536	67174	51859	49158				2296417	109200	60642		30616094				2018865
2223	1-linoleoyl-2-arachidonoyl-GPC (18:2/20:4n6)*	Lipid	Phosphatidylcholine (PC)	52710	LC/MS Pos Late	100009131	1969	806.569				HMDB08147	16177083	12423561	15791524	10271774	8785438	20131716	14707220	11496449	12237701	12618516	10704186	9901420	8.0403e+06	7116656	7219120	10898546	9179166	10826361	16803276	13007519	7640513	8791973	22362468	8307571	12491382	11011092	22618424	13891166	2110262	10759740	14967860
2467	1-linoleoyl-GPC (18:2)	Lipid	Lysophospholipid	34419	LC/MS Pos Late	100001395	1465	520.34	11988421		C04100	HMDB10386	2259834	782164	1625087	681895	946002	1070001	1337403	1578075	519122	1359260	3053451	2230597	2.06396e+06	1471374	896386	7913543	3784228	549726	1689773	3201895	2136891	2.0152e+06	7052496	2575266	1701146	1159062	7.4875e+06	3428337	1.76909e+06	1468532	15034623
2523	1-linoleoyl-GPE (18:2)*	Lipid	Lysophospholipid	36600	LC/MS Pos Late	100001570	1482	478.293	52925130			HMDB11507	518935	110452	393734	104969	251545	275874	376889	316066	111463	342404	3849249	1896991	2216678	779446	1550095	8671482	7344600	142400	742032	3915815	755531	505605	2397424	805897	316713	145987	3751478	876502	431488	359640	4778290
2565	1-linoleoyl-GPG (18:2)*	Lipid	Lysophospholipid	54885	LC/MS Neg	100009227	5516	507.273					465644	181853	178873	206157	371653	205593	344656	329522	161201	180265	1044780	1672064	2177773	1188098	989962	1237033	1275157	790282	2589680	2879078	603012	615476	2787965	261868	242940	458300	1003963	1387416	1527076	767064	1341105
2575	1-linoleoyl-GPI* (18:2)*	Lipid	Lysophospholipid	36594	LC/MS Neg	100001778	5494	595.289					164259	61996	98023	25985	106401	77332	60710	90915		69548	568077	563602	854108	1702792	907068	548675	618522	132807	1429688	3472570	332587	471040	2.03632e+06	69027	83142	201100	1052702	767052	183001	261475	1126015
2555	1-linoleoyl-GPS (18:2)*	Lipid	Lysophospholipid	43676	LC/MS Neg	100004606	5500	520.268					23220						36983				81761	44053	70348	292399	170024	104012	148152	32763	318427	638520	138666	239687	318975				119444	128005	33265		170070
2705	1-linoleoylglycerol (18:2)	Lipid	Monoacylglycerol	27447	LC/MS Neg	100001040	6477	279.233	5283469	2277-28-3			2400267	623730	560630	190702	917990	311979	1457011	2304809	122633	924158	767721	3707495	4058701	3759200	2438426	1.25276e+06	3223218	441684	3.65946e+06	5895224	1126495	3215352	9738861	341532	1256105	551222	2274088	4961468	28634392	845430	7801729
2702	1-margaroylglycerol (17:0)	Lipid	Monoacylglycerol	34391	LC/MS Neg	100001429	6571	269.249	107036	68002-72-2			58735		77951		188768	62749	183563			208148								45463			169759	95099			42436				340819		123347
2727	1-meadoylglycerol (20:3n9)*	Lipid	Monoacylglycerol	62431	LC/MS Neg	100020746	6450	305.249					60544						46718	133333		39010									47303		174861								199718
86	1-methyl-4-imidazoleacetate	Amino Acid	Histidine Metabolism	32350	LC/MS Pos Early	100001208	2064	141.066	75810	2625-49-2	C05828	HMDB02820	2545208	2256074	700286	3121813	517691	2185976	1106932	1718459	1056018	453826	1185262	330243	1059073	997413	260891	1325892	2319948	211117	668862	438393	699079	723724	3890664	830936	2145015	1854906	1592681	1409675	4576906	667398	3467311
87	1-methyl-5-imidazoleacetate	Amino Acid	Histidine Metabolism	62946	LC/MS Pos Early	100002910	1989	141.066	6451814	4200-48-0		HMDB04988	62088	297252	276300	229109	29904	225904	386312		395323	71750	356655	133313	33696	72255	333969	61394	291165		116770	539099	241608	204622	72091	36159	573881		167183	14739	76343	26179	28798
509	1-methylguanidine	Amino Acid	Guanidino and Acetamido Metabolism	48114	LC/MS Pos Early	100000715	2149	74.0713	10111	22661-87-6	C02294	HMDB01522						37548	63726				66181						95433				59437	54234	73774	152476	160206	51138	211603	134164	59169		150881
85	1-methylhistamine	Amino Acid	Histidine Metabolism	43831	LC/MS Pos Early	100001204	3040	126.103	3614	501-75-7	C05127	HMDB00898	4730606	1589221	2463393	2871259	513587	2924161	456571	3304925	2738298	1289742	1628430	1.65955e+06	1651300	2968749	1402804	1824324	748229	1594687	6067372	2531237	4.14153e+06	1145938	2272773	1730645	2759185	1.82713e+06	3560881	2824152	365273	1370670	3898731
68	1-methylhistidine	Amino Acid	Histidine Metabolism	30460	LC/MS Pos Early	100001051	2755	170.092	92105	332-80-9	C01152	HMDB00001	560788	4312875	2765937	3379212	1644549	1196441	1804552	1547790	4848029	1128924	369167	730314	285332	678738	498156	173409	735053	168183	566276	1646116	2582690	2916942	1359620	1088507	8325316	844376	2320444	374389	808973	756005	1.93164e+06
4120	1-methylnicotinamide	Cofactors and Vitamins	Nicotinate and Nicotinamide Metabolism	27665	LC/MS Pos Early	55	1940	137.071	457	1005-24-9	C02918	HMDB00699	1982584	1770097	1734407	2130304	2334942	1651844	2799688	623533	1702752	3157062	481529	709564	638301	1094621	1093985	229542	167032	2171538	1395038	1259555	17514486	21011144	1661499	5812816	5048650	2391117	2178232	7152752	3294742	5156779	2768325
2128	1-myristoyl-2-arachidonoyl-GPC (14:0/20:4)*	Lipid	Phosphatidylcholine (PC)	53195	LC/MS Pos Late	100009139	1914	754.538				HMDB07883	3386660	2547793	2946738	2122764	1104763	3594328	3040722	2880880	2611471	2366058	305043	254151	366972	822301	331346	193791	301415	509204	1697200	732620	2464495	1953390	2.04775e+06	2523308	2896765	1993319	1332599	1773219	477108	1516294	1856601
2124	1-myristoyl-2-palmitoyl-GPC (14:0/16:0)	Lipid	Phosphatidylcholine (PC)	19258	LC/MS Pos Late	100000672	2147	706.538	129657	69525-80-0		HMDB07869	20266104	23572186	13088297	17584418	6896752	23446904	16069795	22592688	25503300	10042987	4343518	2058693	4451030	10349437	5836323	969317	2188764	9009026	16022146	8934197	19080426	16310346	14113812	10081293	12787905	15641329	9808940	12787434	6689192	12115298	12227577
2697	1-myristoylglycerol (14:0)	Lipid	Monoacylglycerol	35625	LC/MS Neg	100001618	6353.3	227.202	79050	75685-84-6	C01885	HMDB11561	484966	148586	143840		239566	102587	178653			228401		434585	444481	563344	282431	94760					277662	311049	518784	109506			180556		964850	434630	273909
2304	1-oleoyl-2-arachidonoyl-GPE (18:1/20:4)*	Lipid	Phosphatidylethanolamine (PE)	55041	LC/MS Pos Late	100009219	2200	766.538				HMDB09069	12493547	15490785	10239462	9393442	9180973	17261996	16666378	6038361	13080631	8278088	10842780	10042865	12359146	8705422	7623727	5417891	7150107	13230915	12389589	10056991	6120305	5105667	17724568	4032888	8316587	8788042	12903181	6998310	3106974	10478793	6.97531e+06
2415	1-oleoyl-2-arachidonoyl-GPI (18:1/20:4)*	Lipid	Phosphatidylinositol (PI)	54994	LC/MS Polar	100010951	922	883.534					2951436	4032822	1684880	2817049	1900222	2215817	957948	1679353	2399644	1532422	1361946	1792637	1968667	1831536	1136216	1413996	1335231	1771985	2020104	1741243	1499700	1710166	2695891	458237	2100152	2529628	2888736	2284913	1271067	1316164	1458782
2217	1-oleoyl-2-docosahexaenoyl-GPC (18:1/22:6)*	Lipid	Phosphatidylcholine (PC)	52697	LC/MS Pos Late	100009130	2011	832.585				HMDB08123	12283299	14918598	10068782	14173216	7621076	13303189	16854016	5754111	6791075	13014826	3100669	3875475	2714757	3508772	1456945	2227659	2670787	2549636	4027563	3233581	7067510	3489707	4850377	4287564	10443359	3242004	6656742	6540937	2430547	8151492	3.84463e+06
2307	1-oleoyl-2-docosahexaenoyl-GPE (18:1/22:6)*	Lipid	Phosphatidylethanolamine (PE)	53209	LC/MS Pos Late	100009220	2119	790.538					2784012	3649387	2079529	1776785	1861122	3577640	3369055	882741	2093370	2243807	1428173	1409625	1248836	1502689	694118	424558	1294118	1773936	1675630	1154423	1867896	1209704	2865117	732144	1608189	1922649	2811268	2005738	1161195	2694886	1470558
2207	1-oleoyl-2-linoleoyl-GPC (18:1/18:2)*	Lipid	Phosphatidylcholine (PC)	52453	LC/MS Pos Late	100008981	2165	784.585					29294530	33567560	29202410	26804174	21919504	36704632	28649420	23636124	31879352	23585360	79581904	79281592	100228360	101853408	96956976	83941216	97397856	42482988	129058040	155808000	49200244	50408316	139708016	52976768	30846422	79565584	119064240	55649832	25390236	75804552	86828032
2464	1-oleoyl-GPC (18:1)	Lipid	Lysophospholipid	48258	LC/MS Pos Late	100001272	1540	522.355	16081932	19420-56-5		HMDB02815	11782203	6141973	7766869	5740038	4642281	4401492	10693362	7290155	3265266	6363461	8219191	8622837	10914649	5301195	4356250	33438854	14731496	1562753	4723112	11618014	11559040	5576857	11694645	9151938	10064200	2257838	18852788	11510521	5610276	7556203	29908922
2521	1-oleoyl-GPE (18:1)	Lipid	Lysophospholipid	35628	LC/MS Pos Late	100001569	1554	480.308	9547071	89576-29-4		HMDB11506	7.01172e+06	3406843	5322790	2643173	3506249	3379694	8757584	5579327	2585009	5524868	36050912	23480628	32949806	6424158	20050196	74895496	59821268	1103453	5999000	35027152	9719638	4.10055e+06	15340166	8634803	5080888	814134	27615434	11172295	4209674	6247021	33929368
2563	1-oleoyl-GPG (18:1)*	Lipid	Lysophospholipid	45968	LC/MS Neg	100005716	5610	509.288					769298	336064	124695	246656	186396	165481	388181	251853	99210	238078	868181	2860421	3654811	4048250	3510210	463583	1162518	1966785	5.59233e+06	5360019	1531761	883152	2708286	292176	569315	350182	1024095	1204490	1589198	1344770	1.0307e+06
2573	1-oleoyl-GPI (18:1)	Lipid	Lysophospholipid	36602	LC/MS Neg	100001777	5599	597.304					1847710	591970	351413	321700	966854	318100	633178	331666	166613	800834	1165480	2117035	2404721	4217180	2777787	2661630	2752264	550693	3425835	6483898	1706919	1324018	4894523	333770	572180	387132	3221460	2086107	1577992	921070	1837790
2553	1-oleoyl-GPS (18:1)	Lipid	Lysophospholipid	19260	LC/MS Neg	100000630	5607	522.284	9547099	326589-90-6		HMDB61694	2808927	795621	302055	822378	940982	660426	1568085	657283	518811	888349	1520389	3116208	4569112	4369209	3760209	2175152	3414539	899374	4988605	10743122	2060969	2445004	6879374	408182	1094507	423397	3121841	2230518	798117	1243208	2028663
2704	1-oleoylglycerol (18:1)	Lipid	Monoacylglycerol	21184	LC/MS Neg	100000924	6650	281.249	5283468	111-03-5		HMDB11567	7595612	2298572	2248588	2221545	3754011	1631119	10693916	15671060	1585770	4605520	1567346	7520922	5040211	7671159	4183047	2170075	2540952	2705696	4509156	13252553	5272659	5500419	17211430	1383204	4087116	2709127	3322105	9497742	37732680	3.12648e+06	9936845
2455	1-palmitoleoyl-GPC* (16:1)*	Lipid	Lysophospholipid	33230	LC/MS Pos Late	100001511	1450	494.324	24779461			HMDB10383	1874283	917908	1184513	683248	650680	646616	1159005	959215	394539	790082	375303	377563	454715	495283	307657	765714	331208		428996	674760	2420070	786832	339254	722277	1289964		499926	873852	497599	624350	911438
2701	1-palmitoleoylglycerol (16:1)*	Lipid	Monoacylglycerol	52431	LC/MS Neg	100008952	6094	253.217					857620	171824			209735		215173	659462		192702		288102		400765					286597	859594	848566	503647			678931				2495703		112140
2158	1-palmitoyl-2-arachidonoyl-GPC (16:0/20:4n6)	Lipid	Phosphatidylcholine (PC)	52462	LC/MS Pos Late	100008914	2091	782.569	10747814	35418-58-7		HMDB07982	305827168	259755616	246256224	192577872	128243576	340004672	309205952	172986496	216463872	236537824	92750752	111932064	101032192	108039104	76411168	86103664	77082040	120819248	125208176	111449224	73679584	111128488	126267976	138681008	259211360	121503000	119702160	117914088	45919728	151804400	104808312
2273	1-palmitoyl-2-arachidonoyl-GPE (16:0/20:4)*	Lipid	Phosphatidylethanolamine (PE)	52464	LC/MS Pos Late	100008990	2198	740.523	9546800			HMDB05323	21100502	16410054	14374098	8353828	10483576	24111894	20492540	6525013	10940076	14554727	8017129	7232097	6127473	6050625	4350468	3936670	7706029	12426586	7332766	5263888	3798333	4795635	10132273	3215709	11086435	4895358	10455010	6456130	4074528	7680979	5278419
2154	1-palmitoyl-2-dihomo-linolenoyl-GPC (16:0/20:3n3 or 6)*	Lipid	Phosphatidylcholine (PC)	52454	LC/MS Pos Late	100008985	2199	784.585					77718384	56429172	57156184	34308896	23395960	114566032	66823208	43741868	49492304	56200476	59846828	52320716	56851276	59870516	31262024	53135884	63940708	58227900	50836848	36422252	43280148	53790704	72627920	55350908	59099820	39458144	42373904	60315504	22938732	45663372	55382400
2164	1-palmitoyl-2-docosahexaenoyl-GPC (16:0/22:6)	Lipid	Phosphatidylcholine (PC)	52610	LC/MS Pos Late	100008915	2023	806.569	6441886	59403-54-2		HMDB07991	49004520	46982840	47032236	29808558	22715940	52694892	76107120	18516308	26984736	44219592	6969028	10810408	7530096	10208074	3992039	5996242	9614223	7.78474e+06	11569267	7979116	15105257	12732797	14540609	17819824	43085444	9981658	17439348	20925868	10220914	24877436	12208897
2275	1-palmitoyl-2-docosahexaenoyl-GPE (16:0/22:6)*	Lipid	Phosphatidylethanolamine (PE)	52465	LC/MS Pos Late	100008991	2119	764.523	9546799			HMDB05324	6084137	6272279	5645451	2733892	4772211	8705675	8283166	1443693	4.18528e+06	5504027	1830270	1930191	1478772	1990090	719844	631052	2621967	2776337	1702124	1198203	2011745	2409850	3525119	1059853	3862983	1972429	4321184	3962488	2731670	4058793	2106765
2150	1-palmitoyl-2-gamma-linolenoyl-GPC (16:0/18:3n6)*	Lipid	Phosphatidylcholine (PC)	54812	LC/MS Pos Late	100009154	2034	756.554				HMDB07974	7033886	5791689	6.43025e+06	6664606	2285965	11098485	6.94449e+06	11012177	5627504	4495517	5096573	3984847		7471084	2544228			3.89387e+06	8157778	5236224	9797961	6899751	4714739	4283285	5264089	3094720	2717912	5092090	2080309	3.94775e+06
2147	1-palmitoyl-2-linoleoyl-GPC (16:0/18:2)	Lipid	Phosphatidylcholine (PC)	42446	LC/MS Pos Late	1537	2160	758.569	5287971	40811-94-7		HMDB07973	148433568	132537968	135198048	99154800	76687224	208432592	126419920	113085200	129481664	118647312	231268416	218391376	212981808	270573312	178450736	309696608	393865728	114083152	280186688	267040768	150604704	165766240	381362464	151491232	145832128	211073488	282871584	202792720	102522736	214434736	288822176
2267	1-palmitoyl-2-linoleoyl-GPE (16:0/18:2)	Lipid	Phosphatidylethanolamine (PE)	42449	LC/MS Pos Late	100001870	2275	716.523	9546747			HMDB05322	2788543	2549337	2111549	1468881	1693765	4861251	2133230	1576583	2416348	2008338	12959226	8693390	6540975	12511256	8199186	4914783	18094804	5331984	13075279	9719534	3859991	3242711	16977668	1108381	2.01108e+06	3733732	10806164	6490844	5575236	4138176	6206051
2144	1-palmitoyl-2-oleoyl-GPC (16:0/18:1)	Lipid	Phosphatidylcholine (PC)	52461	LC/MS Pos Late	1539	2358	760.585	6436017	26853-31-6;26853-31-6		HMDB07972	437235136	499058240	269700448	438977504	195199296	506204960	361426112	321883520	420370688	293118752	227468240	284556000	381929056	429045664	306975200	243808928	261727552	236584848	351785952	418908384	251820704	232033296	319904256	277083872	396152480	297987584	211739392	251915280	146664704	415086464	256007472
2265	1-palmitoyl-2-oleoyl-GPE (16:0/18:1)	Lipid	Phosphatidylethanolamine (PE)	19263	LC/MS Pos Late	1526	2509	718.538	5283496	26662-94-2		HMDB05320	11959429	13911320	6648101	8365709	4855141	13536398	9008043	7.2259e+06	12941286	6106664	14222066	13356670	16026485	19911812	16454684	6619789	15069970	11656575	17724044	18018526	9880426	6.67708e+06	16186111	4202326	12353192	9038538	11595123	9249556	6331848	13875687	8950554
2375	1-palmitoyl-2-oleoyl-GPG (16:0/18:1)	Lipid	Phosphatidylglycerol (PG)	52448	LC/MS Pos Late	100000641	3206	766.559	5283509				1865452	1.62929e+06	287160	1482121		2478036	1259266	442198	1221327	730079	603151	901051	1183941	2375396	974175	636618	840924	599292	1635011	1428408			1125089		1.81906e+06			732805		1475362	562320
2389	1-palmitoyl-2-oleoyl-GPI (16:0/18:1)*	Lipid	Phosphatidylinositol (PI)	52669	LC/MS Pos Late	100009066	3140	854.575				HMDB09783	2739267	699477		448283		1008426	782463		878422	544135	2319703	3088342	2560630	4235887	2538527	4494299	3.60532e+06	788322	2588535	2740585	302495		1973236		798555	450540	741625	1371399	276098	1.48139e+06	1269330
2355	1-palmitoyl-2-oleoyl-GPS (16:0/18:1)	Lipid	Phosphatidylserine (PS)	19261	LC/MS Pos Late	1531	2660	762.528	5283499	40290-44-6	C13880	HMDB12357	7043129	8254258	1492507	4551120	904553	6141762	2886211	2579052	4643556	2077349	3859230	4914685	7473552	10463929	4369114	4349341	3516523	5122492	8960404	9850978	2263481	1715820	5399832	49082	5303054	3583770	2637382	2880695	1225905	4283406	3122597
2141	1-palmitoyl-2-palmitoleoyl-GPC (16:0/16:1)*	Lipid	Phosphatidylcholine (PC)	52470	LC/MS Pos Late	100008984	2160	732.554					61752308	88174936	52872200	69316280	30420156	65859860	65575472	40498876	64767856	47822600	16168751	15604094	22544740	54972432	27768370	10289840	9346007	12784137	56043232	47375076	70910896	51146288	16885860	31663172	83104240	17999824	13329832	33359942	16475576	48711788	18525692
2142	1-palmitoyl-2-stearoyl-GPC (16:0/18:0)	Lipid	Phosphatidylcholine (PC)	52616	LC/MS Pos Late	100008921	2653	762.601		59403-51-9		HMDB07970	22478320	29173252	12541240	10069027	10116348	32258482	20525104	14651787	27623244	8569825	5902272	6253734	10094274	8.25309e+06	12068060	2305969	7179561	21383948	11664507	10024651	4294320	7.12979e+06	10966486	6.14679e+06	10364668	11323564	5871263	6.26656e+06	4368493	11878233	7370853
2264	1-palmitoyl-2-stearoyl-GPE (16:0/18:0)*	Lipid	Phosphatidylethanolamine (PE)	57388	LC/MS Pos Late	100009205	2850	720.554	5326793			HMDB08925	54659	114058			87458		48424	56659	83440									70139											34543
2453	1-palmitoyl-GPC (16:0)	Lipid	Lysophospholipid	33955	LC/MS Pos Late	100001263	1525	496.34	86554	17364-16-8		HMDB10382	48968872	19699808	37887684	26350532	19455118	22014376	48295596	56056572	19886336	27815894	21945596	21849948	25303158	14674761	10506060	80057872	40125816	4795158	12571862	22097336	27245674	16973064	29603768	28490338	47164212	8700858	44118744	41937352	16948144	35206172	73447120
2512	1-palmitoyl-GPE (16:0)	Lipid	Lysophospholipid	35631	LC/MS Pos Late	100001567	1544	454.293	9547069	53862-35-4		HMDB11503	8.26207e+06	3142756	8.12668e+06	3516794	5075108	4223906	11542486	8.02294e+06	3418372	6792743	21674500	13965245	14343951	3398006	9428249	40946800	40841876	1035139	3.45659e+06	13746226	4873232	2937303	6895532	5048623	6889739	571257	16269729	9224146	2413606	6065066	16635394
2558	1-palmitoyl-GPG (16:0)*	Lipid	Lysophospholipid	45970	LC/MS Neg	100005717	5570	483.273	3300276				895708	91257	139957	166485	298982	83313	412021	346386	227571	275961	771799	1687608	1625618	1116062	1240435	1260332	1911729	365461	1284008	2474341	1179161	943251	2097690	453624	605852	81358	880254	1873719	1133346	595045	1045173
2567	1-palmitoyl-GPI* (16:0)	Lipid	Lysophospholipid	35305	LC/MS Neg	100001655	5564	571.289				HMDB61695	5213396	719563	1171761	707336	1779879	1352511	1537528	648327	289352	2275375	1862691	2901451	3424912	2757027	2701335	3908271	4365483	626488	3358767	4791093	1359273	1.45722e+06	4162166	326749	907581	318539	3585414	3305483	2769644	1.71369e+06	1547596
2551	1-palmitoyl-GPS (16:0)*	Lipid	Lysophospholipid	46130	LC/MS Neg	100005805	5572	496.268	9547100				765997	71788	79297	70767	157756		159486	108968	62103	84373	691970	1070064	2157954	863247	1564054	1.79031e+06	2.6277e+06	143271	699427	3538486	169465	208064	333861	116130	162804		448502	179381	149872	109083	314160
2700	1-palmitoylglycerol (16:0)	Lipid	Monoacylglycerol	21127	LC/MS Neg	100000827	6550	255.233	14900	542-44-9		HMDB31074	24538868	8.3048e+06	6.5976e+06	6113138	10472970	6.85459e+06	13428355	11549362	5167436	12899952	7258060	17016264	15712206	15602320	14936746	4855936	9202548	10588642	15817866	24659760	8617683	9534477	25308376	5441285	7206986	8260640	11661646	15975527	26601690	12368035	9274250
2192	1-stearoyl-2-arachidonoyl-GPC (18:0/20:4)	Lipid	Phosphatidylcholine (PC)	42450	LC/MS Pos Late	100001869	2300	810.601	16219824	35418-59-8		HMDB08048	247539744	199160336	205852576	143230112	122927064	304382464	291228128	118957072	207737360	238912208	82823488	89764728	71308672	59851660	78133896	56565104	62845452	142179088	92400792	77091552	41924168	88216424	133342656	108047752	157745952	109876032	119588704	96312696	33428052	120544168	80779176
2295	1-stearoyl-2-arachidonoyl-GPE (18:0/20:4)	Lipid	Phosphatidylethanolamine (PE)	52447	LC/MS Pos Late	100008977	2424	768.554	5289133			HMDB09003	81418928	63708248	53156336	29838886	35491480	86597232	69043856	33461238	57598676	52661408	32900776	28126632	24054332	22790464	25826952	10317733	23843700	67074244	33378892	22613704	13994868	23392920	57594380	18968554	37775272	42222092	32378628	29168764	25758640	33729568	26941588
2410	1-stearoyl-2-arachidonoyl-GPI (18:0/20:4)	Lipid	Phosphatidylinositol (PI)	52449	LC/MS Pos Late	100000616	3000	904.591		383907-33-3		HMDB09815	24088616	24649492	9561175	13352893	5544443	33028058	18371444	10141204	21923664	10317796	14692330	17745332	23180222	18881920	18344082	14444418	14510000	25653788	20290962	18648994	3366795	9723795	21045124	1315562	15994733	19838936	11911093	12483575	5337153	19771200	11338302
2364	1-stearoyl-2-arachidonoyl-GPS (18:0/20:4)	Lipid	Phosphatidylserine (PS)	52235	LC/MS Pos Late	100001872	2565	812.544				HMDB12383	25452214	24384628	7060831	9644361	5.74842e+06	24286212	12008219	9914244	14390080	8418816	5745722	7.9044e+06	6989883	8412751	5989031	5361664	3810710	13125005	9674022	8148925	3865326	5.31012e+06	11257515	367382	12257490	9332194	6580365	10910709	4232892	8400595	12643877
2198	1-stearoyl-2-docosahexaenoyl-GPC (18:0/22:6)	Lipid	Phosphatidylcholine (PC)	52611	LC/MS Pos Late	100008916	2197	834.601		59403-52-0		HMDB08057	37478400	26799860	29909048	15304788	18324890	45213408	55534476	8186652	17060408	41226248	5015449	5120090	2523040	3.63071e+06	2018064	2111341	4649802	5550828	3.87363e+06	2591061	5031227	5956680	7.92434e+06	6300011	10920240	4960795	13396667	13124210	6079192	9683443	6476321
2299	1-stearoyl-2-docosahexaenoyl-GPE (18:0/22:6)*	Lipid	Phosphatidylethanolamine (PE)	52466	LC/MS Pos Late	100008992	2317	792.554	9546798			HMDB05334	10740889	9554873	7.3748e+06	3942702	5938436	11831029	11847515	2282142	9305716	9824196	2533853	2226953	1.4734e+06	2279412	1146716	663968	2248663	4632858	2.3481e+06	1362591	2413562	3290881	4089969	1333412	4586928	3200831	4496602	4643503	4386460	5220156	2292168
2184	1-stearoyl-2-linoleoyl-GPC (18:0/18:2)*	Lipid	Phosphatidylcholine (PC)	52452	LC/MS Pos Late	100008980	2380	786.601					120450720	96875976	103373328	68849456	56056492	193246432	92792880	59863760	81909240	111128912	242460208	184255040	154300672	151898784	127491216	214817616	341430432	113730464	158672896	134206928	66360992	97165896	402374048	89367056	62781592	165324592	297267648	212628592	84304664	109285312	226199344
2286	1-stearoyl-2-linoleoyl-GPE (18:0/18:2)*	Lipid	Phosphatidylethanolamine (PE)	52446	LC/MS Pos Late	100008976	2522	744.554	9546749			HMDB08994	10325394		6102846		4542389	19765120	5817142			10510623	41422236	24678752			15242639	10691863	62309288	21930558	22643612			7944654	95160784		4.67751e+06	11521924	34678260	28355576	18403008		32364162
2398	1-stearoyl-2-linoleoyl-GPI (18:0/18:2)	Lipid	Phosphatidylinositol (PI)	52468	LC/MS Polar	100008994	910	861.55				HMDB09809	1218154	1023443	654575	801728	469341	1308789	303990	293133	969525	407179	6388247	5288730	5960748	5891161	5162205	5601388	7027454	2385979	5279094	6356748	1010941	1020758	6716993	385051	842045	2754102	3562220	1946908	1122342	1993657	2.07722e+06
2181	1-stearoyl-2-oleoyl-GPC (18:0/18:1)	Lipid	Phosphatidylcholine (PC)	52438	LC/MS Pos Late	100008904	2644	788.616		56421-10-4		HMDB08038	159514448	163616224	83501008	145681600	52669716	219917312	130575976	86275344	175434512	86623424	84978504	88932312	106379984	94105880	100516384	64524644	92624552	86235808	98621840	112061576	64833288	54895400	142090832	61917920	92129368	107888360	71784072	75928464	37862436	140939488	67761248
2282	1-stearoyl-2-oleoyl-GPE (18:0/18:1)	Lipid	Phosphatidylethanolamine (PE)	42448	LC/MS Pos Late	100001856	2858	746.569				HMDB08993	23231292	21081656	9999751	11482161	7.8116e+06	27768948	14813569	7.89199e+06	19978158	8095291	23354052	18493924	22174276	22302646	19099012	6732274	21556746	19393496	21125008	18221040	9088649	8701530	44727484	5746295	12321132	17437140	17939518	15621193	11557548	20283544	14319540
2361	1-stearoyl-2-oleoyl-GPS (18:0/18:1)	Lipid	Phosphatidylserine (PS)	19265	LC/MS Pos Late	100000639	3000	790.559	9547087			HMDB10163	96114752	104488904	27317828	58103260	19085316	121925128	50084224	34141568	93114920	29555110	66937684	71986272	88678536	90406632	69154640	55342448	52197432	61446720	85933272	83370512	20742386	23798212	116498360	3084668	59212292	101184112	50986832	46890180	27544534	77140072	56867360
2462	1-stearoyl-GPC (18:0)	Lipid	Lysophospholipid	33961	LC/MS Pos Late	100001271	1606	524.371	497299	19420-57-6		HMDB10384	42882036	18709846	35827500	26463096	32340542	29205224	49539972	44646644	18917328	33240556	26338090	19427640	15046068	7572715	8350052	84922576	53130100	5011506	7703254	11625775	14518934	14058233	33559448	17010852	24454338	8245690	59709988	41249064	12310750	16372810	64856360
2519	1-stearoyl-GPE (18:0)	Lipid	Lysophospholipid	42398	LC/MS Pos Late	100001461	1626	482.324	9547068	69747-55-3		HMDB11130	41082912	16107678	30706102	14034926	22219936	22747448	40848344	20184736	17078638	32138444	102398960	54365704	52959864	11434533	41230176	152159424	143936128	6977378	12641101	42890400	12861384	11138969	40479216	18183520	18148494	2897363	67314216	34208928	7632349	15893791	65502180
2561	1-stearoyl-GPG (18:0)	Lipid	Lysophospholipid	34437	LC/MS Neg	100001462	5816	511.304					602085	27419	50055	39950	169650	48136	214085	174779	86915	134773	232989	578883	455864	420661	564229	266632	651512	158655	404958	985368	464096	422231	723577	202518	149463	23767	251076	695536	581937	230440	451802
2571	1-stearoyl-GPI (18:0)	Lipid	Lysophospholipid	19324	LC/MS Neg	100000656	5794	599.32		796963-93-4		HMDB61696	15034392	3180776	2356620	2057878	6765027	4791688	4619493	2023290	1801511	7468852	6842792	15614606	14579210	11518966	11278981	9157616	14627827	6401963	13036009	19004318	4676860	11938592	21385642	1356703	3045748	3251465	10697510	11460021	8237620	10279110	5257825
2552	1-stearoyl-GPS (18:0)*	Lipid	Lysophospholipid	45966	LC/MS Neg	100004327	5800	524.299	9547101				16463841	1586815	1697150	1033635	2804942	1405287	4628950	1567064	2396617	2906309	16989288	31237928	46618880	11687801	34299224	33640328	51562244	2925476	8947259	51741956	2931173	3399824	10640180	1960985	2874773	915237	10727103	6089569	2939220	3842258	8320789
1432	10-heptadecenoate (17:1n7)	Lipid	Long Chain Monounsaturated Fatty Acid	33971	LC/MS Neg	100001278	5555	267.233	5312435	29743-97-3		HMDB60038	6.97624e+06	2001026	1253521	1466873	1454744	1953880	3649535	2889503	1385287	1837560	1984392	3932451	8478886	6882321	6672584	2049497	3236780	1095694	7751514	14732656	2.99006e+06	2095553	3840296	1045757	2285163	953995	1638209	4687027	2539885	2563822	2336147
1441	10-nonadecenoate (19:1n9)	Lipid	Long Chain Monounsaturated Fatty Acid	33972	LC/MS Neg	100001277	5780	295.264	5312513	73033-09-7		HMDB13622	3980970	778532	497830	517800	828728	1002039	1618922	1256125	480815	843060	1098204	2713573	5203529	2469176	2668196	797303	2232902	436268	3330154	5710242	1185943	696193	3340165	311786	644963	405457	1140967	2.61072e+06	1745499	1185294	1124978
1908	12,13-DiHOME	Lipid	Fatty Acid, Dihydroxy	38395	LC/MS Neg	62	5137	313.238	10236635	263399-35-5	C14829	HMDB04705	222366				46268				32655			86646	78409		94277	110832	198938		137714	127725			112906		40451			299284	22558		116668
2015	12-HHTrE	Lipid	Eicosanoid	57393	LC/MS Neg	1261	5175	279.197	5283141	54397-84-1	C20388	HMDB12535	1348563	983845		301586	207075	1084551		2212827	770436		230947		825376		184401	205316	44202	172171	377854	327478	962199	1753796	1051177	1154492	1553617	1376796	547361	711783	244786	3982929	1750072
1892	13-HODE + 9-HODE	Lipid	Fatty Acid, Monohydroxy	37752	LC/MS Neg	100002196	5275	295.228					2144036	355565	132302	246365	256278	948476	355966	785905	348501	102874	967270	431862	2069641	248256	739197	1807555	814189	583754	1796968	1596258	2839373	1384626	3105498	727667	616220	4371310	2064439	1789707	777214	623324	4720668
3168	16a-hydroxy DHEA 3-sulfate	Lipid	Androgenic Steroids	38168	LC/MS Neg	100002126	4240	383.153					1777903	1841280	6129086	1415307	1458056	1213159	22730892	2073241	1408000	4363772	13563	50283	52302	35833		29112	20145		56015	33419	3095626	9860616	615081	977629	32428056	438498	1361808	1195974	490767	152623	174884
3084	17alpha-hydroxypregnenolone 3-sulfate	Lipid	Pregnenolone Steroids	37482	LC/MS Neg	100002128	4800	411.185	152971	28901-70-4		HMDB00416	469329	204339	1226406	215417	269088	117844	1994313	358460	248734	372408											255184	2108394	22772	291329	1533466		59086	113804			41218
1552	18-methylnonadecanoate (i20:0)	Lipid	Fatty Acid, Branched	62781	LC/MS Neg	100019953	6170	311.296	4383090				951790		157551	123136	111536		1002286		103021													206490			3300352
3980	2'-deoxyadenosine	Nucleotide	Purine Metabolism, Adenine containing	1553	LC/MS Pos Early	211	2252	252.109	13730	16373-93-6	C00559	HMDB00101	65523	32567		92544	40793		66154	78838	52887		65776	87877	54694	110071		52315	48354	32711	76144	43506	224434		92957	16230	104679	44562	171537	101846			109622
3978	2'-deoxyadenosine 5'-monophosphate	Nucleotide	Purine Metabolism, Adenine containing	46333	LC/MS Neg	100000485	1315	330.061	12599	653-63-4	C00360	HMDB00905	76394	26832	46908	68004	18243			66189	35861		42577	63381	40646	142730	101141	38802		86402	84637	136008	128942	82479	56414	20720	157971	48547	24541	40054		21250
4070	2'-deoxycytidine	Nucleotide	Pyrimidine Metabolism, Cytidine containing	15949	LC/MS Pos Early	100000125	2193	228.098	13711	951-77-9	C00881	HMDB00014	128155	17024	80631		350804		363266			116392	58490	30004	49998			111808	85200				24434						1051011	263313			259918
4011	2'-deoxyguanosine	Nucleotide	Purine Metabolism, Guanine containing	1411	LC/MS Neg	348	1700	266.089	187790	961-07-9	C00330	HMDB00085	17663			44586					39239		39546	23554	38402	35788	20586	34838	45731	20590	44488		43529		63936	31858	33566	29297	44814	54464			39646
3940	2'-deoxyinosine	Nucleotide	Purine Metabolism, (Hypo)Xanthine/Inosine containing	15076	LC/MS Neg	100000135	1688	251.079	65058	890-38-0	C05512	HMDB00071	92120	41118	57937	149572	25015	32306	87743	68608	114307	78684	68865	67105	80533	59804	56332	53276	64816	37700	105067	51541	157790	78362	169986	129743	58747	70770	136921	135620	55148	64858	126935
4045	2'-deoxyuridine	Nucleotide	Pyrimidine Metabolism, Uracil containing	52602	LC/MS Neg	536	1586	227.067	13712	951-78-0	C00526	HMDB00012	230408	328564	138271	385195	379001	551529	215373	363326	515710	80505	199963	117056	212660	81292	35532	279439	239566	32543	216166	47658	145133	37375	259001	31607	277392	61039	556745	273289	398552	38224	378948
4071	2'-O-methylcytidine	Nucleotide	Pyrimidine Metabolism, Cytidine containing	57554	LC/MS Pos Early	100010895	2411	258.108	150971	2140-72-9			135169	126681	122036	102409	598935	149084	288174	36514	161612	150498		21365					34694	67589			234047	117597	159159	108446	120667	59397	185108	126986	81892		254214
4033	2'-O-methyluridine	Nucleotide	Pyrimidine Metabolism, Uracil containing	57655	LC/MS Neg	100010896	1831	257.078	102212	2140-76-3					21765		132127		37607														28521	67353	30489						18458		15537
382	2,3-dihydroxy-2-methylbutyrate	Amino Acid	Leucine, Isoleucine and Valine Metabolism	57547	LC/MS Polar	100010869	1318	133.051	301941	14868-24-7		HMDB29576	155605	111470	140369	139274	170674	126180	234727	343937	313063	132149			75615		57176	49782	116236		56185		142836	309666	144034	115872	489569	158746	136332		106916	154402	153675
401	2,3-dihydroxy-5-methylthio-4-pentenoate (DMTPA)*	Amino Acid	Methionine, Cysteine, SAM and Taurine Metabolism	62805	LC/MS Neg	100020893	1156	177.023					259390	256811	512852	213949	226376	277957	641138	507162	434512	460573										61945	1060187	1147884	273513	1175153	2405475	338880	411623	291806	497874	409334	563334
4517	2,3-dihydroxyisovalerate	Xenobiotics	Food Component/Plant	38276	LC/MS Polar	100002417	1050	133.051	677	1756-18-9	C04039	HMDB12141			51736				150604			47358	123903		318546			339976	803863		102853	67639	31437	722873		175131	385462					38087
1143	2,3-diphosphoglycerate	Carbohydrate	Glycolysis, Gluconeogenesis, and Pyruvate Metabolism	15664	LC/MS Neg	1227	555	264.952	186004	102783-53-9	C01159	HMDB01294	89890	125248	27373	91645			44785		84575	177982	23374	41549	20411	89762	42747			26085				29976	48005		267803		74782	120167		104698	288138
5720	2,4-di-tert-butylphenol	Xenobiotics	Chemical	64328	LC/MS Neg	100021918	5749	205.16		96-76-4			18560588	5733230	2766488	3121286	2170992	5071303	11308872	2287959	4724380	4934323	6.07395e+06	12385228	15105773	16624165	12565140	3349740	9066096	5697393	22958660	45696024	2911751	2559314	29302748	1567457	3044406	2.90921e+06	9956597	8631089	1462422	13326170	3.3642e+06
1914	2,4-dihydroxybutyrate	Lipid	Fatty Acid, Dihydroxy	62951	LC/MS Polar	100002285	1793	119.035	192742	1518-62-3		HMDB00360	817674	779876	2148927	568609	602305	1169446	1447946	663015	1442915	1456888	387012	570726	1283023	667514	537406	425474	1362248	489228	963505	1069459	2768001	2727207	1180424	3047812	7133893	692109	4326292	1435201	1.72414e+06	4559337	1838685
5551	2,6-dihydroxybenzoic acid	Xenobiotics	Drug - Topical Agents	63042	LC/MS Polar	100020837	729	153.019	9338	303-07-1		HMDB13676		38082	93059			458608	284614	230447		176122			58428	95940			74425		63524				984971	85964	306518	597264	78565			64868	433114
116	2-aminoadipate	Amino Acid	Lysine Metabolism	6146	LC/MS Polar	381	3500	160.061	469	542-32-5;1118-90-7	C00956	HMDB00510	921452	983567	1727276	801587	868814	963509	1072324	2350504	1412013	1003882	137229	175110	102499	885361	318750	53948	301566	216105	591469	609509	1194721	713246	428607	959545	1560564	1641636	435865	468121	559212	351453	619489
1654	2-aminooctanoate	Lipid	Fatty Acid, Amino	43343	LC/MS Pos Late	100004227	750	160.133	69522	644-90-6		HMDB00991			75439			110089		59081									20616			24131	62933		67574	81251	234841	26790	95941	76088		76573	122515
2721	2-arachidonoylglycerol (20:4)	Lipid	Monoacylglycerol	19266	LC/MS Neg	100000584	6170	303.233	5282280	53847-30-6	C13856	HMDB04666	1006063	180846	366210	104117	365194	108894	1.80838e+06	581030		622995		251072		188789				130990	184679		133523	538172	1102349	406501	773172	73470	152803	329511	3244854	276126	294028
2723	2-docosahexaenoylglycerol (22:6)*	Lipid	Monoacylglycerol	48675	LC/MS Neg	100006352	6050	309.222				HMDB11557							300286			91534																			524910
353	2-hydroxy-3-methylvalerate	Amino Acid	Leucine, Isoleucine and Valine Metabolism	36746	LC/MS Neg	100001541	1800	131.071	164623	488-15-3		HMDB00317			155138	39880	62497		75036	58173	68318	29845	78814		86032	41879	95058	60167	81866			122190	116815	336738		77559	778293	68764	31569	30216		218694	89145
5067	2-hydroxyacetaminophen sulfate*	Xenobiotics	Drug - Analgesics, Anesthetics	33173	LC/MS Neg	100001791	1674	246.008	86290013				40064	35803		54693	26568		323218										42959					141182		204042	115410						299734
1566	2-hydroxyadipate	Lipid	Fatty Acid, Dicarboxylate	31934	LC/MS Polar	100001153	3000	161.046	193530	18294-85-4	C02360	HMDB00321		375527	475840	250676	399473	412662	1209263	770378	413972	501145			220273			168639	304152			144946	264910	958198		147167	2133204			127222	115213	393931	312417
1851	2-hydroxyarachidate*	Lipid	Fatty Acid, Monohydroxy	61700	LC/MS Neg	100019892	5990	327.291	5225199				125850	55227	64665	86023	54560	61011	122492	47477		99430	87606	66993	142171	108894	264832	126780	737805	55165	194345	1154350	66923	86618	186374	33491	98188	46094	96859	74010	77004	109489	57355
529	2-hydroxybutyrate/2-hydroxyisobutyrate	Amino Acid	Glutathione Metabolism	52281	LC/MS Polar	100008928	1258	103.04					1491527	1725991	5900396	1422555	2501997	3101660	4073744	1596270	2248454	2519313	1687729	3968139	2457837	2654614	4405119	1909324	3867804	1796780	4406237	7262510	7186990	5988288	7719484	4806659	6898405	3646845	7576317	4760771	2985647	3699212	13105723
1843	2-hydroxydecanoate	Lipid	Fatty Acid, Monohydroxy	42489	LC/MS Neg	100004089	4840	187.134	21488	5393-81-7			41044		97367			80270		86535	51828	70458	58473	65805	85025	58554	106220	73650	78917	64284	79898	117712	106122		142159	462380	121624	129962	106058	98983	59033	107496	150717
1562	2-hydroxyglutarate	Lipid	Fatty Acid, Dicarboxylate	52294	LC/MS Pos Early	100002070	958	166.071	43	40951-21-1	C02630	HMDB0059655	181060	174733	260653	148504	163384	167753	297219	245066	163889	239398	99726	58036	144777	145840	169667	124359	254528	116849	79426	228462	208649	396741	173437	461495	437110	307125	325795	166978	310459	320594	262601
1840	2-hydroxyheptanoate*	Lipid	Fatty Acid, Monohydroxy	61827	LC/MS Neg	100019960	2900	145.087	2750949								51963																				39938			63650
5082	2-hydroxyibuprofen	Xenobiotics	Drug - Analgesics, Anesthetics	43330	LC/MS Neg	100004169	3462	221.118	10443535	51146-55-5		HMDB60920		282010	153643	333444	148965		2267602		97788	2213492
1854	2-hydroxynervonate*	Lipid	Fatty Acid, Monohydroxy	61698	LC/MS Neg	100015638	6345	381.337	5312783				389293	56845	106220	41996	261533	79707	487280	73206	28501	205283	395193	313429	662777	463188	709613	142663	2109863	168779	448316	2847384	200659	275343	2596677	72619	318542	103384	1588342	334600	199159	1319467	155896
1846	2-hydroxypalmitate	Lipid	Fatty Acid, Monohydroxy	35675	LC/MS Neg	100001579	5511.2	271.228	92836	764-67-0		HMDB31057	2655134	1662410	1789827	1.901e+06	1821099	1646607	3662654	1635133	1876889	2237339	2116386	2822122	4125809	3731706	2508179	1.8931e+06	4756903	1881762	4019751	10039425	2.93307e+06	2204606	6.65977e+06	1682266	2868645	2282968	2477159	3720325	3352567	4119235	2185392
1608	2-hydroxysebacate	Lipid	Fatty Acid, Dicarboxylate	63357	LC/MS Neg	100020378	1324	217.108	128458	103963-71-9		HMDB00424							33161						31899			36894	34680						22950	35418	27702		25585	152712
1849	2-hydroxystearate	Lipid	Fatty Acid, Monohydroxy	17945	LC/MS Neg	1239	5695	299.259	69417	629-22-1	C03045		1127469	490052	551231	811829	734614	640899	864905	626498	596051	881268	862423	932581	1622663	1332008	964795	725782	1.80459e+06	683320	1990480	3574238	862084	915852	2888268	486339	799322	852806	1020095	1.29728e+06	1217821	1215553	780967
2720	2-linoleoylglycerol (18:2)	Lipid	Monoacylglycerol	32506	LC/MS Neg	100000987	6250	279.233	5365676	3443-82-1		HMDB11538	897919	203479	434913		644913	113226	1470865	740082		635614	238430	1603143	511148	1377253	436302	305816	754742	140793	1446583	2168433	474259	1528379	4535146	389025	613545	221422	1111177	1930320	13847235	462529	2486902
5069	2-methoxyacetaminophen glucuronide*	Xenobiotics	Drug - Analgesics, Anesthetics	33161	LC/MS Neg	100001795	1633	356.099	14367271				107896				24689		293348
5068	2-methoxyacetaminophen sulfate*	Xenobiotics	Drug - Analgesics, Anesthetics	47031	LC/MS Neg	100001793	1949	260.023	86290014				60071						97174															893185		71165	53999						127678
355	2-methylbutyrylcarnitine (C5)	Amino Acid	Leucine, Isoleucine and Valine Metabolism	45095	LC/MS Pos Early	100001509	3050	246.17	6426901	31023-25-3		HMDB00378	972685	148350	601096	776465	141971	411205	493131	124280	412953	404348	209978	539551			41022	69139	157955	113740	137867	618069	667161	431389	313718	75878	316323	125165	696808	814510	194611	311584	265355
1367	2-methylcitrate/homocitrate	Energy	TCA Cycle	52282	LC/MS Neg	100008929	575	205.035					198555	221052	204717	190154	175249	178875	696361	164586	175661	202303	161520	159983	129428	178365	147144	129089	274388	237356	247175	338519	205755	272502	176239	300890	731374	140467	202011	268922	91439	228888	352530
2715	2-myristoylglycerol (14:0)	Lipid	Monoacylglycerol	34383	LC/MS Neg	100001408	6230	227.202	137938	27214-38-6		HMDB11530							211371							192006	74665														283901
4152	2-O-methylascorbic acid	Cofactors and Vitamins	Ascorbate and Aldarate Metabolism	63990	LC/MS Polar	100003258	1512	189.041	99779	17860-87-6			36508568	26349438	71104632	33652008	26136922	23015028	73478176	40527004	29236248	45217372	10301378	7101162	9028795	7099871	3326200	6413905	9200985	16002076	10931042	10383030	28214806	17371904	22355392	35933652	52611872	25046316	28425646	23114864	11497630	12729346	31450748
2719	2-oleoylglycerol (18:1)	Lipid	Monoacylglycerol	21232	LC/MS Neg	100000943	6500	281.249	5319879	3443-84-3		HMDB11537	2809953	655270	1628329	1074581	2121071	503163	6557434	6550480	362464	3644281	372843	2670780	1180877	2612498	1194396	372648	436889	476245	1853092	4111958	1795954	2607945	5270677	1289801	2023377	1060264	1287671	3169062	16876952	1369127	4618657
440	2-oxoarginine*	Amino Acid	Urea cycle; Arginine and Proline Metabolism	55072	LC/MS Pos Early	100002784	1760	174.087	558	3715-10-04	C03771	HMDB04225	175036	344445	46687		28747	92334				95194												27097	361834		47110		141901	661832			277936
2456	2-palmitoleoyl-GPC* (16:1)*	Lipid	Lysophospholipid	35819	LC/MS Pos Late	100001561	1425	494.324				HMDB10383			169870		109203		184815		61119	122390	33951		34034	81842	29999				108022	174594	663107	217588		92519	262647		24091	79221	62188	87956
2454	2-palmitoyl-GPC* (16:0)*	Lipid	Lysophospholipid	35253	LC/MS Pos Late	100001562	1505	496.34	15061532			HMDB61702	2988335	1795547	2500914	1933059	1272283	2064335	2590134	4765093	1925751	1800818	1358210	1102693	1067846	858944	671937	3695356	1510867	728525	1060733	1694771	2400343	2148993	2362712	1936138	4128938	870583	2458404	2674384	974946	1927850	5330934
2716	2-palmitoylglycerol (16:0)	Lipid	Monoacylglycerol	33419	LC/MS Neg	100001048	6400	255.233	123409	23470-00-0		HMDB11533	5476260	1.89307e+06	2697058	1456781	4342055	1252854	7.9403e+06	4342533	800455	7340267	934978	2393783	2305370	1.97734e+06	1604052		1058047	1.61867e+06	1717707	3946044	1587884	2155671	5086860	2644914	1687720	1713478	1918930	2900858	7129252	3252066	1744288
2520	2-stearoyl-GPE (18:0)*	Lipid	Lysophospholipid	41220	LC/MS Neg	100003901	6350	480.31				HMDB11129	19437760	2260810	2620855	2289241	5384843	2054293	4835326	2860324	1556172	5691345	27819212	30306214	25714996	8993283	25980206	22554468	50619340	2922621	8088642	25969328	2748829	2531814	19518482	949011	2257249	777881	22124132	14523253	2800032	6404563	8513078
3093	21-hydroxypregnanolone disulfate	Lipid	Pregnenolone Steroids	48431	LC/MS Neg	100006119	4300	246.075					3047200	595972	1852337	2125033	589588		10522664	1922278	481885	1199446												40958			954433
3091	21-hydroxypregnanolone monosulfate (1)	Lipid	Pregnenolone Steroids	62311	LC/MS Neg	100020547	4922	413.2					259976	67062	2302571	393150	69592		956522	306553	168787	456684												162854			1567133
3090	21-hydroxypregnenolone disulfate	Lipid	Pregnenolone Steroids	46115	LC/MS Neg	100001999	3935	245.067	134595	1164-98-3			8956563	1.03013e+06	3.8684e+06	3.46687e+06	1078747	362468	11860582	3.9707e+06	819906	1537946		30366		22411			38170				492446	2073315	97366	72521	10983819	59527	195742	172300	53060	80417	88494
3040	25-hydroxycholesterol sulfate	Lipid	Sterol	64194	LC/MS Neg	100021568	5409	481.299	11705729	884905-07-1			2305870	124414	76827	515704	96807		787728	277381	65865	251085											30179				914150
1912	2R,3R-dihydroxybutyrate	Lipid	Fatty Acid, Dihydroxy	63109	LC/MS Polar	100002367	1543	119.035	13120901	759-06-8		HMDB00498	1583202	3462380	7503275	3.65159e+06	2424279	5328217	5177328	3.70983e+06	3623867	4923756	448246	821325	1144084	1203698	732134	534621	665998	287458	1034283	1021649	8516072	2626722	2420045	1.97781e+06	5816683	1288827	3335856	3575703	2997622	5616561	8362427
1911	2S,3R-dihydroxybutyrate	Lipid	Fatty Acid, Dihydroxy	62950	LC/MS Polar	100002284	1660	119.035	10964471	5057-93-2		HMDB02453	365507	799293	2.76321e+06	902398	635614	1515296	821027	1393604	897633	1253981	484706	1286508	740709	592086	902038	513267	544817	772342	677285	1690210	2449428	750452	1199918	666530	2.88845e+06	633654	1.4209e+06	1162650	965788	1.68822e+06	2783926
536	3'-dephospho-CoA-glutathione*	Amino Acid	Glutathione Metabolism	62807	LC/MS Neg	100020899	1690	495.101						28622	226418	53968	13496	72501	53696	67078	36978	209231	62265	132730	16117	81421	106034	179485	57810	15507	65024	277826	184625	113588	116891	48010	125676		431637	55826		39432	206594
4141	3'-dephosphocoenzyme A	Cofactors and Vitamins	Pantothenate and CoA Metabolism	18289	LC/MS Neg	100000138	2013	686.142	444485	3633-59-8	C00882	HMDB01373			207893	53043				71072		232592						58226								54941			40533
1915	3,4-dihydroxybutyrate	Lipid	Fatty Acid, Dihydroxy	62952	LC/MS Polar	100001730	2204	119.035		51267-44-8			1015999	1396307	4600204	1775988	4332487	2750117	3.72652e+06	1870391	1223511	4350922	1152595	1069690	597573	488654	478529	992121	1521778	590038	693183	426388	1497410	1329433	2548771	2303480	2696001	610635	3541421	1966967	4464076	1652761	3431355
4053	3-(3-amino-3-carboxypropyl)uridine*	Nucleotide	Pyrimidine Metabolism, Uracil containing	62924	LC/MS Neg	100001426	1369	344.11	171198	52745-94-5			135431	88723	306672	139224	112700	76732	399689	224512	81114	121874	35631	40262	12409	14383		30535	25135	42223	20043	20600	44076	49984	56477	36293	253511	32135	47678	43798	37495	47567	71250
171	3-(4-hydroxyphenyl)lactate (HPLA)	Amino Acid	Tyrosine Metabolism	32197	LC/MS Neg	240	1379	181.051	9378	6482-98-0	C03672	HMDB00755	1001464	1292556	930069	1031888	974653	1333501	1.5167e+06	1221487	1076560	804759	737580	295937	696088	445372	501678	393366	658249	682785	1.00808e+06	737454	2172598	2643329	1.61477e+06	1338939	4281612	536057	897161	1554059	557265	1367930	1311366
5070	3-(cystein-S-yl)acetaminophen*	Xenobiotics	Drug - Analgesics, Anesthetics	34365	LC/MS Pos Early	100001797	2420	271.075	5233914				936607				99188		135859															3709854			841076						221273
5074	3-(methylthio)acetaminophen sulfate*	Xenobiotics	Drug - Analgesics, Anesthetics	62567	LC/MS Neg	100020827	2265	276.001					921102				86542		110390															1.95176e+06			3038835
5064	3-(N-acetyl-L-cystein-S-yl) acetaminophen	Xenobiotics	Drug - Analgesics, Anesthetics	45721	LC/MS Neg	2048	2094	311.071	83967	52372-86-8			82676						28528															1129734			394103
438	3-amino-2-piperidone	Amino Acid	Urea cycle; Arginine and Proline Metabolism	62853	LC/MS Pos Early	100020361	2065	115.087	5200225	1892-22-4		HMDB00323	86780	165152	130463	105041	445304	109772	164463	110070	60157	102850	36167	26276	28556		22036		45090		52032	28160	545990	246810	108915	297297	307817	59284	232506	426193	258529	358764	257104
4087	3-aminoisobutyrate	Nucleotide	Pyrimidine Metabolism, Thymine containing	1566	LC/MS Pos Early	1114	2190	104.071	64956	10569-72-9;214139-20-5	C05145	HMDB03911	622907	460655	1.31145e+06	1127901	1523935	975915	1141994	1247896	408153	1499517	303321	206392	191867	281290	481398	174447	496919	284064		1179599	1055592	279727	1155673	1822509	415848	610683	557827	573880	445302	106776	2379641
1606	3-carboxy-4-methyl-5-pentyl-2-furanpropionate (3-CMPFP)	Lipid	Fatty Acid, Dicarboxylate	61871	LC/MS Neg	100020004	4000	267.124	194501				34494	54607	124638		56474	182147	100943	99267	85610	231882	28920	25299	23153	42492	55199		244449	28777	50019	40287	108502	129493	170028	152890	288277	107480	148928	248626	51145	94080	191937
1604	3-carboxy-4-methyl-5-propyl-2-furanpropanoate (CMPF)	Lipid	Fatty Acid, Dicarboxylate	31787	LC/MS Neg	100001178	2800	239.093	123979	86879-39-2		HMDB61112			45826		22955	53301		64776	17951	342393		41361		109426			173295	156444			752495	306414		39578	70626			3498872	1059269	270091	88668
4530	3-formylindole	Xenobiotics	Food Component/Plant	62863	LC/MS Pos Early	100020219	2736	146.06	10256	487-89-8	C08493	HMDB29737	76959	29299					51304														24279				112606
3016	3-hydroxy-3-methylglutarate	Lipid	Mevalonate Metabolism	531	LC/MS Polar	112	2850	161.046	1662	503-49-1	C03761	HMDB00355	16041450	18398420	20234074	14541773	12923482	14965538	51821452	18874212	18664922	24268916	3631026	2089062	3086011	3.95712e+06	2527137	2093215	3713307	7640811	4570498	9030641	13574130	21303516	10621842	10948501	41721768	6984327	15871302	9474335	6099875	10632255	10305893
1567	3-hydroxyadipate*	Lipid	Fatty Acid, Dicarboxylate	62069	LC/MS Polar	100004396	3131	161.046	151913			HMDB00345	190766	622706	437002	432044	229369	635321	1539710	210097	1088207	1111176		91992	225715		79494	189428	140003	80632	123598	166086	426064	671369	674409	489969	1307840	175358	801178	537854	251319	596065	764629
1820	3-hydroxybutyrate (BHBA)	Lipid	Ketone Bodies	542	LC/MS Polar	254	1480	103.04	441	625-72-9	C01089	HMDB00357	583625	1032957	3805177	902257	2756606	2291962	1922918	1228419	2092922	2682263	447197	244862	1364224	1502459	5955520	1140572	1585942	3473019	1964809	6086699	1175810	1524804	20173288	36519396	4243396	8833264	3831831	490780	318870	18279466	22920996
1725	3-hydroxybutyroylglycine	Lipid	Fatty Acid Metabolism (Acyl Glycine)	62064	LC/MS Pos Early	100020211	978	162.076					1853802	640177	346416	675611	730865	601012	235793	305284	551170	589877	306348	152712	193117	193328		136787	347363	80944	172597	115792	296040	304383	556930	89180	644372	235573	524551	735141	347124	89183	695251
1857	3-hydroxyhexanoate	Lipid	Fatty Acid, Monohydroxy	53230	LC/MS Neg	100006367	1725	131.071	151492	10191-24-9			56968	66818	732392	56937	183034	135418	299801	80043	111108	405511				32620	43952					66453	190520	208816	619120	364895	315387	292903	189769	74046	63806	925762	556855
1803	3-hydroxyhexanoylcarnitine (1)	Lipid	Fatty Acid Metabolism (Acyl Carnitine, Hydroxy)	62557	LC/MS Pos Early	100020825	2918	276.181					332939	151364	729367	166031	196720	508977	768751	181317	229890	1.03688e+06	26271	45427	37512	57294	40047		109213	78320	50526	103946	372235	141527	292476	244292	139542	173569	488240	126084	111131	531424	381597
381	3-hydroxyisobutyrate	Amino Acid	Leucine, Isoleucine and Valine Metabolism	1549	LC/MS Polar	111	1619	103.04	87	2068-83-9	C06001	HMDB00336	313507	501582	1857709	570405	478568	790838	1816542	352151	784093	1115070					90926		95868		394824	441345	1545186	1383439	2611051	1815461	1684443	833114	790924	302830		817630	1003127
1863	3-hydroxylaurate	Lipid	Fatty Acid, Monohydroxy	32457	LC/MS Neg	100001112	5175	215.165	94216	53941-38-1		HMDB00387	156446	174119	206902	255006	122799	132307	294581	111081	217777	263240	51293	53330	85912	53014	96542	58730	76346	71732	105407	109302	702239	254823	707185	346976	141349	189874	204533	111699	161236	487109	480309
1858	3-hydroxyoctanoate	Lipid	Fatty Acid, Monohydroxy	22001	LC/MS Neg	100000773	3446	159.103	26613	88930-08-9		HMDB01954			160641			55434	142011		41950	288737											129581	112477	518640	280867	117799	139444	120261	46666		473078	505004
1812	3-hydroxyoleoylcarnitine	Lipid	Fatty Acid Metabolism (Acyl Carnitine, Hydroxy)	61840	LC/MS Pos Late	100019801	1406	442.353							41551			42653	91899	72905	160469	71381									98246	60718	643542	315755	586175	721040	64906	110725	339030	104383		1037911	1026843
1811	3-hydroxypalmitoylcarnitine	Lipid	Fatty Acid Metabolism (Acyl Carnitine, Hydroxy)	61839	LC/MS Pos Late	100019800	1380	416.337					89757	38769	126664	110479		106374	203184	199745	332610	135746		29318							110077	69480	809261	578650	470281	532440	253950	114698	337178	148546	84572	1117359	783680
4805	3-hydroxystachydrine*	Xenobiotics	Food Component/Plant	62062	LC/MS Pos Early	100020203	1049	160.097	442640					133029	2120031		1392789	4.13974e+06	205772	596357		247251	52937	50854	52155							252575		176211			984869					113476
1867	3-hydroxystearate	Lipid	Fatty Acid, Monohydroxy	52938	LC/MS Neg	100008933	5674	299.259	5282907	45261-96-9			388985	180234	210325	184087	181215	193779	285139	198024	188017	253364	226536	285327	425160	447545	277285	282158	339222	213016	463983	394558	272364	272727	876286	225706	185267	204139	312145	272982	328467	525314	323031
291	3-indoxyl sulfate	Amino Acid	Tryptophan Metabolism	27672	LC/MS Neg	100000467	2222.2	212.002	10258	2642-37-7		HMDB00682	63446	247559	265602	151423	40959	302208	4999025	217700	167549	756185	61278	609671	20507	170233	115222	22286	109532		76466	127963		3779439	58200	394066	3056971		22138	137226	86356	177782	170636
195	3-methoxytyramine	Amino Acid	Tyrosine Metabolism	38630	LC/MS Pos Early	118	2635	168.102	1669	1477-68-5	C05587	HMDB00022
376	3-methyl-2-oxobutyrate	Amino Acid	Leucine, Isoleucine and Valine Metabolism	44526	LC/MS Polar	100000936	911	115.04	49	3715-29-5	C00141	HMDB00019	839011	459184	230128	491338	194906	204296			551094	139741	162503	146712	166250	87722		186948	216999				197220	205096	281621	178297	272167		232227	160742			906559
352	3-methyl-2-oxovalerate	Amino Acid	Leucine, Isoleucine and Valine Metabolism	15676	LC/MS Neg	100000036	2064.2	129.056	47	1460-34-0;51829-07-3	C00671	HMDB03736	2125313	1290514	501834	1512112	471738	585817	597253	528259	1759110	326522	189157	191687	233149		85628	231964	306093		151731		465729	422217	732631	204963	658505	220521	772094	664490	94368	253746	1779271
4062	3-methylcytidine	Nucleotide	Pyrimidine Metabolism, Cytidine containing	35132	LC/MS Pos Early	100001466	2176	258.108	159649	21028-20-6			135519	186436	89246	252412	322518	194595	313690	121052	186220	147399	49590	63495	44029			47886	78754	32083	62520		270666	83579	129586	119754	176049		182401	215444	99812	140300	365758
328	3-methylglutaconate	Amino Acid	Leucine, Isoleucine and Valine Metabolism	57747	LC/MS Polar	100002458	2700	99.0452	1551553	5746-90-7		HMDB00522	94986	719412	242314	481684	85450	602894	464665	227320	802197	216335		25386	32410	98367	34328	17267	50212	19958	37761	80004	450601	560939	223986		679491	146315	510783	123991	125677	83678	164613
336	3-methylglutarylcarnitine (2)	Amino Acid	Leucine, Isoleucine and Valine Metabolism	46548	LC/MS Pos Early	100005850	2687	290.16	128145			HMDB00552		129612	73388	146337	202159	478186	1279385	1165232		208528															439104
69	3-methylhistidine	Amino Acid	Histidine Metabolism	15677	LC/MS Pos Early	100000042	2670	170.092	64969	368-16-1	C01152	HMDB00479	581560	1818066	3805916	2097844	498944	3.65919e+06	2684595	2703864	1643613	354792	763187	1219480	174974	97618	830188	130157	836151			6357372	579741	544742	343214	113408	1386308	78223	615767		101324	58655	445365
1149	3-phosphoglycerate	Carbohydrate	Glycolysis, Gluconeogenesis, and Pyruvate Metabolism	1414	LC/MS Neg	132	583	184.986	724	80731-10-8	C00597	HMDB00807	16909428	32146308	16594618	8809795	9061596	28990058	6.1532e+06	12987725	20848550	9546287	4250512	2536731	10146273	9402801	4567035	5436707	2890941	915515	2.95076e+06	5853301	9495675	13480030	13697246	3.26556e+06	25104848	15011053	5867695	10362436	1835651	5458520	15417459
430	3-sulfo-L-alanine	Amino Acid	Methionine, Cysteine, SAM and Taurine Metabolism	47089	LC/MS Polar	382	2890	167.997	72886	498-40-8	C00506	HMDB02757	751891	354160	15023328	4018795	460050	11620195	6250951	8390545	9045200	12662238	851017	277995	450145	278258	141197	2930157	8496476	1.90411e+06	1119078	731643	441893	445368	859478	110936	323599	7.01126e+06	6.07096e+06	543365	1133809	57051	398499
2934	3-sulfo-nervonoyl-galactosylceramide (d18:1/24:1)	Lipid	Glycosphingolipid Sulfates	52621	LC/MS Polar	100001880	700	888.624													383845
4048	3-ureidopropionate	Nucleotide	Pyrimidine Metabolism, Uracil containing	3155	LC/MS Pos Early	1053	875	133.061	111	462-88-4	C02642	HMDB00026	433985	670844	691312	567100	7.9671e+06	1891735	995529	482047	1222702	499470					42324		116333				396181	1314626	113921	91464	457822	86559	298615	104505	250079	134597	652135
5777	4-acetamidobenzoate	Xenobiotics	Chemical	57585	LC/MS Polar	100009413	1229	178.051	19266	556-08-1	D03836		1338467	6348348	212533	8601317	4798349	3139971	74076	9478943	7562350	354167							133990				1781637	678808	1009146		1062854	473368	2106303	820973	136710		940440
507	4-acetamidobutanoate	Amino Acid	Polyamine Metabolism	1558	LC/MS Polar	1113	1925	144.067	18189	3025-96-5	C02946	HMDB03681	618559	2491241	1094721	2009617	593862	1252439	1124847	1582932	2512644	1210192	460074	219253	213738	540607	444696	362243	582532		545801	591180	1847052	4410008	1282537	885848	4833515	760880	1614737	847420	822631	717401	1065074
5063	4-acetamidophenol	Xenobiotics	Drug - Analgesics, Anesthetics	12032	LC/MS Neg	1383	2173.7	150.056	1983	103-90-2	C06804	HMDB01859	3417433	3305956	131360	3522732	558120	225303	31456440		38225													3692696		17974724	931786						26807116
5066	4-acetamidophenylglucuronide	Xenobiotics	Drug - Analgesics, Anesthetics	15736	LC/MS Neg	100000043	1400	326.088	83944	120595-80-4		HMDB10316	1015691	186731		134125	437713		2864010															50238		392991	23304						888896
5065	4-acetaminophen sulfate	Xenobiotics	Drug - Analgesics, Anesthetics	37475	LC/MS Neg	2049	1792	230.013	83939	10066-90-7;32113-41-0	C06804	HMDB59911	8461224	7045220	209132	18166734	1136433	249887	21295108										120359					9360739		15455130	841174						24630340
5805	4-chlorobenzoic acid	Xenobiotics	Chemical	63988	LC/MS Neg	100021784	3015	154.99		74-11-3			64910	114338	118693	87211		42279		161471		339068	93146	122539	90809		110683	53871	103099	91761	156774	120459	103304	110209	111484		101512		116321	72136	94746	145397	62001
3057	4-cholesten-3-one	Lipid	Sterol	38125	LC/MS Pos Late	100002227	2520	385.346	91477	601-57-0	C00599	HMDB00921	300237	239976	207741	183837	106063	146227	360150	182444	170575	125682	118596	14655		71832	158846	53118	120334	62749		213505	121738	99434	77571		223889	79618	112038	49634		94806	147830
510	4-guanidinobutanoate	Amino Acid	Guanidino and Acetamido Metabolism	15681	LC/MS Pos Early	100000096	2320	146.092	500	463-003;463-00-3	C01035	HMDB03464	759840	1328177	316607	955757	525279	892892	492344	984971	538479	702655	238196	432456	520324	186413	213278	1370194	933542	121889	370117	413107	618831	868582	963109	303794	1090799	296930	727679	1861123	493247	497864	1459977
535	4-hydroxy-nonenal-glutathione	Amino Acid	Glutathione Metabolism	48487	LC/MS Neg	100006240	3319.2	462.192		99927-70-5																	57049				50240	72216		45514		20388	62436					87272
1838	4-hydroxybutyrate (GHB)	Lipid	Fatty Acid, Monohydroxy	34585	LC/MS Polar	100001507	1765	103.04	10413	502-85-2	C00989	HMDB00710	479087		3841019		2069558	1576404	999476	720385		3.656e+06											421776		426444	341600	878046		811948		260054	847850	827549
48	4-hydroxyglutamate	Amino Acid	Glutamate Metabolism	40499	LC/MS Pos Early	100002544	1141	164.055	439902	2485-33-8	C03079	HMDB01344	191292	220862	300371	234202	200268	510845	435668	231436	100518	392463		23965									349227	215043	209757	229078	520650	126596	308521	231161	214771	154415	390163
4265	4-hydroxyhippurate	Xenobiotics	Benzoate Metabolism	35527	LC/MS Neg	100001423	1475	194.046	151012	2482-25-9		HMDB13678		31214	63458		65254	203320	584519			86980					53630				50504	49025	108119	127864		67761	623788			54064		83447	55505
152	4-hydroxyphenylacetate	Amino Acid	Phenylalanine Metabolism	541	LC/MS Neg	144	1361	151.04	127	156-38-7	C00642	HMDB00020						48111					97869			71303	181890		637371			232699	123839	1294286		65508	371370		33944
166	4-hydroxyphenylpyruvate	Amino Acid	Tyrosine Metabolism	1669	LC/MS Neg	1141	1690	179.035	979	156-39-8	C01179	HMDB00707	160988	150509		43805	118296	140538	64911		34887	72246	70495	44657	156680	46319	74314	32417		111326	223710	101764	66489		202132	34077		25892	127674	101461			201093
91	4-imidazoleacetate	Amino Acid	Histidine Metabolism	32349	LC/MS Pos Early	100001207	2055	127.05	96215	645-65-8	C02835	HMDB02024	2544313	2209084	1.04648e+06	3024323	1207258	1579903	2701521	630032	919372	971394	4996511	3.85258e+06	5577034	3353942	2063514	11219267	7023002	1207620	2573950	3428230	1152897	276958	8788247	733516	965346	2130370	5317222	3812936	1628339	1925999	9957160
305	4-methyl-2-oxopentanoate	Amino Acid	Leucine, Isoleucine and Valine Metabolism	22116	LC/MS Neg	100000551	2170	129.056	70	816-66-0	C00233	HMDB00695	1732211	1321236	590248	1373463	1052567	740515	1156099	531865	1362595	1172879	238900	734599	1105674	152563	145371	258546	288809		357202	93627	484511	461439	898287	269226	870813	254684	755975	708928	83677	392758	2757643
5752	4-methylbenzenesulfonate	Xenobiotics	Chemical	43592	LC/MS Neg	100002390	2350	171.012	6101	104-15-4	C06677		19726	43599	35840	28315	35170	44730	34781	35424	52145	37614	66682	57008	188959	201671	48016	45789	60938	51334	52473	38374	33079	454842	1166400	5262083	63136	306979	48739	318723	50712	7.62187e+06	213982
4298	4-methylcatechol sulfate	Xenobiotics	Benzoate Metabolism	46146	LC/MS Neg	100004111	2665	203.002					24528	148982	127218	92076	34324	676926	637018	241108	112128	350105												39033	23938		228223						499391
4314	4-vinylphenol sulfate	Xenobiotics	Benzoate Metabolism	36098	LC/MS Neg	100001755	3320	199.007	6426766	2628-17-3	C05627	HMDB62775		34331	85335			129883	922365	257661		247046											246924			109307	717447		52749	347542	99396		206931
1918	5,6-DiHETrE	Lipid	Fatty Acid, Dihydroxy	46306	LC/MS Neg	100002755	5326	337.238	5283142	213382-49-1	C14772	HMDB02343					28971								25061			35632									18893						74425
4085	5,6-dihydrothymine	Nucleotide	Pyrimidine Metabolism, Thymine containing	1418	LC/MS Neg	158	1637.8	127.051	93556	696-04-8	C00906	HMDB00079	147655		239605	34649	175431	90585	258498	76713	112980	179692			40493				43304	24816		35413	247867	238413	203853	299501	312291	85415	219953	86260	84702	131489	159525
4041	5,6-dihydrouracil	Nucleotide	Pyrimidine Metabolism, Uracil containing	1559	LC/MS Neg	1125	1120	113.036	649	504-07-4	C00429	HMDB00076	495242	640583	5052995	366425	2342397	2479954	5978089	380197	332877	5120484											1147054	614436	1.72369e+06	921627	838203	748885	2570426	807499	1.58448e+06	1728090	1635987
4032	5,6-dihydrouridine	Nucleotide	Pyrimidine Metabolism, Uracil containing	61833	LC/MS Neg	100001425	1119	245.078	94312	5627-05-04			148211	300148	546810	251717	723791	368195	904905	60804	349765	726371	70078	75481	84364	152138	79621	88917	107663	52059	83997	123996	997637	473559	480800	637465	1458237	190572	603858	403811	293060	715583	780344
113	5-(galactosylhydroxy)-L-lysine	Amino Acid	Lysine Metabolism	43582	LC/MS Pos Early	100002462	2755	325.161	123986	32448-36-5			1044980	736445	1469130	662493	1197003	1215453	1359831	1474400	1139379	1577772	98229	164223	167757	194213	146212	114146	323856	151649	226548	198054	936035	994917	633403	3113256	1084471	769659	742692	1008725	308479	956896	991484
129	5-aminovalerate	Amino Acid	Lysine Metabolism	18319	LC/MS Pos Early	100000454	2220	118.086	138	660-88-8	C00431	HMDB03355	2630388	1416635	2600718	2526880	1318305	2558471	4602473	1270850	4373426	3797305	26777792	1018398	15789517	25019132	27103868	11547536	81411112	2440333	19944046	28644660	4573871	50497776	1196714	25134120	25374748	1817868	821703	8654259		5199772	6.1018e+06
1769	5-dodecenoylcarnitine (C12:1)	Lipid	Fatty Acid Metabolism (Acyl Carnitine, Monounsaturated)	61769	LC/MS Pos Late	100016069	1135	342.264				HMDB13326							28726														77796	29622	25760	378818	71580					104813	108018
2002	5-HETE	Lipid	Eicosanoid	37372	LC/MS Neg	100002137	5382	319.228	5280733	73307-52-5	C04805	HMDB11134			69713				105284	104832					64710	23630		184947					339114	174803		23341	98007		64062	226276			203671
112	5-hydroxylysine	Amino Acid	Lysine Metabolism	15685	LC/MS Pos Early	100000054	2790	163.108	1029	13204-98-3	C16741	HMDB00450	423502	407356	598010	225614	578879	485806	393261	325470	399151	537072					369911		268776			165656	389735	220254	179105	263786	677989		355836	418230	269838	253659	406969
4914	5-hydroxytryptophol	Xenobiotics	Food Component/Plant	41498	LC/MS Pos Early	100002534	1810	178.086	9061	154-02-9		HMDB01855	2585303	2e+06	2021719	9831574	1438704	5879971	3536613	7.26621e+06	3629493	6671566	5243796	2233416	7737603	8340949	4.15205e+06	3068758	3513611	417870	17050236	6072177	1.93628e+06	365878	3795311	1.87701e+06	4601981	637040	7.38162e+06	5858468	2573102	5162085	4961623
2016	5-KETE	Lipid	Eicosanoid	48465	LC/MS Neg	1080	5372	317.212	5283159	106154-18-1	C14732	HMDB10217
4063	5-methylcytidine	Nucleotide	Pyrimidine Metabolism, Cytidine containing	22119	LC/MS Pos Early	100000763	2227	258.108	92918	2140-61-6		HMDB00982					46112		58480
4188	5-methyltetrahydrofolate (5MeTHF)	Cofactors and Vitamins	Folate Metabolism	18330	LC/MS Neg	1244	1820	458.179	146	68703-91-3;68792-52-9	C00440	HMDB01396			173119	30560	48200	51351	139293	60000	19354	170728											53638				15924		55543
503	5-methylthioadenosine (MTA)	Amino Acid	Polyamine Metabolism	1419	LC/MS Pos Early	212	2752	298.097	439176	2457-80-9	C00170	HMDB01173	3359581	2510845	6625298	1519285	6.28283e+06	9930051	2434357	4018071	3001465	7.88769e+06	718665	548239	298252	1.74767e+06	940470	440393	444266	384277	1214883	1211451	1599109	1336684	964254	1245607	7.07457e+06	370915	1303789	788388	233143	1421812	679058
4034	5-methyluridine (ribothymidine)	Nucleotide	Pyrimidine Metabolism, Uracil containing	35136	LC/MS Neg	100001446	1778.1	257.078	445408	1463-10-1		HMDB00884	67695	75139	101668	85095	342766	107692	146860	53054	105182	270073	31734	36459	64494	32518	25962	42810	47494		56455	60526	196457	88957	133015	155367	265126	64787	126933	151920	110322	68190	186901
526	5-oxoproline	Amino Acid	Glutathione Metabolism	1494	LC/MS Neg	1021	738.5	128.035	7405	98-79-3	C01879	HMDB00267	280630144	92749472	66358924	108522576	115535088	82755112	29502276	37020704	96116832	84228224	58725892	24146456	37376020	34878168	9925555	24724028	58203372	16668510	37835480	19678720	52859456	46403372	82395448	9542744	96290808	42725388	85924464	109108904	54754516	11027250	99095760
3117	5alpha-pregnan-3beta,20alpha-diol disulfate	Lipid	Progestin Steroids	37198	LC/MS Neg	100001988	3962	239.085					3752472	1045260	13812894	2524032	2423195	537147	11801039	8.07503e+06	1225284	2230797	58753					24284	225625			96118		2463682	39206		11703863	23848
3111	5alpha-pregnan-3beta,20alpha-diol monosulfate (2)	Lipid	Progestin Steroids	37200	LC/MS Neg	100002014	5060	399.221					110389	68090	264876	65591	166366	63615	302392	524201	38006	110066							58983			20618					367583
3108	5alpha-pregnan-3beta,20beta-diol monosulfate (1)	Lipid	Progestin Steroids	37196	LC/MS Neg	100002009	5180	399.221					1450438	607086	5743887	1141147	970124	170266	3.27294e+06	5515153	471737	743292	37796						441214			169682		34216			3794022
3107	5alpha-pregnan-3beta-ol,20-one sulfate	Lipid	Progestin Steroids	37480	LC/MS Neg	100002035	5136	397.205		7730-00-9			544822	169463	911011	90011	324547	220287	676905	453005	244287	362849							34707					107440			317550		28017
3118	5alpha-pregnan-diol disulfate	Lipid	Progestin Steroids	46172	LC/MS Neg	100002015	4310	239.085	5127902				2472498	738949	12126867	1853437	1.3322e+06	323181	9072168	5348857	1034956	4444701	19991					28298	281682			181952		254891			6029128
126	6-oxopiperidine-2-carboxylate	Amino Acid	Lysine Metabolism	43231	LC/MS Polar	100004499	1692	142.051	3014237	34622-39-4		HMDB61705	403877	688717	507475	498229	247999	590006	587942	511264	939410	612407				91682	112946	169163	293938		169570	96024	334445	505988	269078	370774	495153	173902	554178	196765	244309	113358	409972
3044	7-HOCA	Lipid	Sterol	36776	LC/MS Neg	100001609	5288.1	429.301	3081085	115538-85-7	C17337	HMDB12458			46752	42291		19090	148976	18182	44276	82073		28647		44608							155723	37445	142997	94868	338995	123660	41212	264976		32353	150449
3078	7-hydroxycholesterol (alpha or beta)	Lipid	Sterol	47890	LC/MS Pos Late	100005999	1930	367.336	107722			HMDB06119
3338	7-ketolithocholate	Lipid	Secondary Bile Acid Metabolism	43830	LC/MS Neg	100001069	5082	389.27	444262	4651-67-6		HMDB00467													283349			140753				944300					5125653
3997	7-methylguanine	Nucleotide	Purine Metabolism, Guanine containing	35114	LC/MS Pos Early	100001456	2175	166.072	11361	578-76-7	C02242	HMDB00897	251128	294250	578153	313181	667871	445584	910528	210938	278137	602224	258794	151730	306188	144648	346515	410040	525508	122328	199538	377640	948904	682042	374450	702441	1565021	171525	563820	369912	370703	915067	833332
1909	9,10-DiHOME	Lipid	Fatty Acid, Dihydroxy	38399	LC/MS Neg	179	5180	313.238	9966640	263399-34-4	C14828	HMDB04704	242282	45522			71073							113687			49254	84920	111435		80121	117850			94811		75838			253907		37908	117551
1880	9-hydroxystearate	Lipid	Fatty Acid, Monohydroxy	47120	LC/MS Neg	100005834	5384	299.259	9570127	25498-28-6		HMDB61661	67556664										212818		667444		922236	450020	2184199			3249476		956874		2943040
1376	acetyl-CoA	Lipid	Fatty Acid Metabolism	43840	LC/MS Neg	1830	1691	403.556	444493	102029-73-2	C00024	HMDB01206	53606	51641	129458		27149	60004	126214	39477		135493													25398		42667		36055			17743	24061
1732	acetylcarnitine (C2)	Lipid	Fatty Acid Metabolism (Acyl Carnitine, Short Chain)	32198	LC/MS Pos Early	100000802	2282	204.123	1	5080-50-2	C02571	HMDB00201	209161024	107899944	208687280	140977664	93490384	189692416	201721360	209021856	186375984	285349056	24230028	96534992	30349604	49490768	17934744	32440536	89413392	86271984	58810836	111871600	273809600	194363536	207195232	307775808	154732688	201466720	272450144	180714512	55252496	274412896	285436160
1821	acetylcholine	Lipid	Neurotransmitter	18790	LC/MS Pos Early	1749	2220	146.118		60-32-1	C01996	HMDB00895	3302886	8185529	13752929	6069659	2558494	5370453	12847468	17217930	3236527	8746981	1032376	2661405	968429	1753735	2075490	2498705	4223558	875982	1414579	2628680	5250434	3219148	4716209	10537749	3310289	6259771	7938060	4680536	1343896	2601640	4858633
1370	acetylphosphate	Energy	Oxidative Phosphorylation	15488	LC/MS Polar	1211	4013.9	138.98	186	94249-01-1	C00227	HMDB01494	14080920	16645976	25369182	7453075	9861077	16008305	17023428	15861974	7971165	15262622	5962618	6970167	8907021	13140246	7837753	4514158	4493044	18285040	11179675	14871707	6264631	13202660	8763911	8548215	18064138	14087739	4053224	8032605	1664020	11648382	6376516
498	acisoga	Amino Acid	Polyamine Metabolism	43258	LC/MS Pos Early	100004541	1813	185.129	129397	106692-36-8			29132	70155	396903	74384	87338	137416	503784	94994	57088	306090	155193	365808	107258	180416	306974	90589	144964	139078	206555	625997	208702	333112	260852	456417	1030162	130975	331589	284170	90969	233416	643125
1347	aconitate [cis or trans]	Energy	TCA Cycle	46173	LC/MS Neg	100001359	580	173.009					684928	2756365	849755	2052271	725674	2021775	9743428	2017770	1331508	1693687	508018	579996	331634	489969	691775	158760	729374	964065	776188	1356463	3787503	2211374	3790397	7861459	3739166	1099586	3576768	1582155	1206851	730918	3273387
3958	adenine	Nucleotide	Purine Metabolism, Adenine containing	554	LC/MS Pos Early	880	2221	136.062	190	73-24-5	C00147	HMDB00034	1561067	847346	5629492	940259	834047	1534288	1338098	1654118	955652	2709593	747342	441063	472807	772457	727636	1277671	1335316	341433	551850	648403	2685421	2714742	876466	5184535	12068814	3001256	3296223	1025222	1256076	2892590	1294562
3957	adenosine	Nucleotide	Purine Metabolism, Adenine containing	555	LC/MS Pos Early	798	2169	268.104	60961	58-61-7	C00212	HMDB00050	46299072	24468808	38088832	61626232	26745768	14355235	44714792	87523624	51295692	37532828	27509660	35284992	7837387	38828480	13730211	29347132	27389020	9092169	12134312	19768776	90079200	44255940	54892948	116158480	126195328	86350384	102868736	60042420	17991052	21458626	93374384
3952	2'-AMP	Nucleotide	Purine Metabolism, Adenine containing	36815	LC/MS Neg	100001694	1497.7	346.056	94136	130-49-4	C00946	HMDB11617	533041	661306	619666	150850	302049	551560	1677241	192217	93344	561241	52142	173229	361870	199096	124545			161136	756684	307546	264651	93444		81193	243141		200007	190857		92444	152380
3953	adenosine 3',5'-cyclic monophosphate (cAMP)	Nucleotide	Purine Metabolism, Adenine containing	2831	LC/MS Neg	207	1952.2	328.045	6076	60-92-4	C00575	HMDB00058		39827	43482	17232		31634	54553	33446	16570	49041	52758	20920	24068	16997	29282	32282	35238	101902	49904	57990		30453	50370	81565	55887	33330	56531				41583
3955	adenosine 3',5'-diphosphate	Nucleotide	Purine Metabolism, Adenine containing	15691	LC/MS Neg	1214	575	426.022	159296	75431-54-8	C00054	HMDB00061	95954	150475	21932		25669	149488		33515	51348	54756	20847	122675	68176	207283	102266	40809		48174	292284	273827	42448	76743	32871		63111	22306		75454		47891
3951	3'-AMP	Nucleotide	Purine Metabolism, Adenine containing	35142	LC/MS Neg	100001449	1245	346.056	41211	84-21-9	C01367	HMDB03540	942682	461545	243020	110576	478073	499993	765041	377084	263229	334487	146584	172910	380049	297291	365096	77457		837119	1345627	383084	775072	240751	164546	270564	263296		314727	242852		865790	168841
3949	ADP	Nucleotide	Purine Metabolism, Adenine containing	3108	LC/MS Neg	208	680	426.022	6022	20398-34-9	C00008	HMDB01341	1.8218e+06	1210319	3986857	1431979	453198	1341799	2207708	3322541	1344864	2.67304e+06	846512	549706	305433	595041	1244426	275717	686267	1463196	1216357	1865205	1626011	4176390	1057231	1470466	6409238	2720693	894089	926477	286871	1929331	916097
4129	adenosine 5'-diphosphoribose (ADP-ribose)	Cofactors and Vitamins	Nicotinate and Nicotinamide Metabolism	558	LC/MS Neg	215	920	558.064	192	68414-18-6	C00301	HMDB01178		151590	284482				165225	45086	37833	694465		46411			141116					69988	382779	1549802	303845	649954	225178	233768	239061	56437	23710	512074	72490
3950	AMP	Nucleotide	Purine Metabolism, Adenine containing	32342	LC/MS Pos Early	209	1013	348.07	6083	149022-20-8	C00020	HMDB00045	32536572	20645040	97971784	22316476	9317221	10842233	45886728	82793744	15054924	75355248	14744644	14025000	6326270	25420568	21864522	10189790	7201948	18399524	11689756	34093832	57640688	91556160	26758432	131635736	108645968	28650510	31909610	22334678	12056163	21479696	27790714
3956	adenylosuccinate	Nucleotide	Purine Metabolism, Adenine containing	18360	LC/MS Neg	1303	560	230.53	195	19046-78-7	C03794	HMDB00536	1137792	692942	2453809	717522	308170	237383	2319071	807988	200755	1178777	988227	315637	388250	1017786	1913997	350402	490969	591870	516725	2246128	1087885	1295893	704236	183868	7073943	409926	440530	283489	105901	614351	652963
1791	adipoylcarnitine (C6-DC)	Lipid	Fatty Acid Metabolism (Acyl Carnitine, Dicarboxylate)	52988	LC/MS Pos Early	100006614	2570	290.16	71296139			HMDB61677			42602	26806	60645	53777	234855	43224		81542		18282									48368		52273	24344	215101		151856			51607	222574
1476	adrenate (22:4n6)	Lipid	Long Chain Polyunsaturated Fatty Acid (n3 and n6)	32980	LC/MS Neg	100001193	5678	331.264	5497181	2091-25-0	C16527	HMDB02226	59105824	6.15301e+06	3182272	4713919	2819188	11052425	27344150	14430605	8403427	8322580	22613096	48692304	83809440	26696892	61801960	9662551	48402872	9240765	38594004	145178064	5459536	11083520	52150256	6406623	11135836	4.17219e+06	15048829	30055378	9479292	13663288	16948060
1786	adrenoylcarnitine (C22:4)*	Lipid	Fatty Acid Metabolism (Acyl Carnitine, Polyunsaturated)	57528	LC/MS Pos Late	100015850	1415	476.373								63437		60087	99969		132263	62365																	73000				55324
28	alanine	Amino Acid	Alanine and Aspartate Metabolism	1126	LC/MS Pos Early	811	1700	90.055	5950	56-41-7	C00041	HMDB00161	244974864	314623968	258343424	265306048	260810784	341844320	215348128	315951328	403579648	214675504	134750288	76372024	132518104	136030752	79149400	115022776	120290520	70663184	207376240	138682336	289958912	250301408	233219632	210561216	503082496	144434752	318641856	132049296	155413472	135094416	386889088
606	alanylleucine	Peptide	Dipeptide	37093	LC/MS Pos Early	100001890	3055	203.139	259583	1638-60-4		HMDB28691	50568		302013		40198		167487			163500														285245
3944	allantoin	Nucleotide	Purine Metabolism, (Hypo)Xanthine/Inosine containing	1107	LC/MS Polar	1002	1672	157.037	204	97-59-6	C02350	HMDB00462	2255001	14561120	3084359	8414104	4440488	5068416	8972051	2149682	17521492	2076451	358081	574953	459333	294402	305812	868510	184478	75734	494085	277644	7633969	8480038	4249522	977229	6701020	1950965	7853308	652847	1934145	727641	4217727
309	alpha-hydroxyisocaproate	Amino Acid	Leucine, Isoleucine and Valine Metabolism	22132	LC/MS Neg	100000706	1840	131.071	83697	10303-64-7	C03264	HMDB00746	73270	65713	205927	66813	172185	160601	104564	476657	100334	101034	371903		102057	83521	380947	146822	140736			247972	117319	679290	62080	96195	509875	102262		85340	63327	401463	373976
377	alpha-hydroxyisovalerate	Amino Acid	Leucine, Isoleucine and Valine Metabolism	46537	LC/MS Polar	100001300	1052	117.056	99823	600-37-3		HMDB00407	541706	930883	3825112	859540	1083718	1645288	3775984	1223375	1160180	2452415	1342910	2640777	1294327	1543203	2021030	1177863	1908474	606486	2124480	2387754	8477102	8230593	1367584	1958366	7037843	976002	969166	820895	975325	1928432	2468083
1351	alpha-ketoglutarate	Energy	TCA Cycle	528	LC/MS Polar	93	2700	145.014	51	305-72-6;328-50-7;22202-68-2	C00026	HMDB00208	24622412	17754562	9016330	13058936	15252327	11212722	13702663	8529991	17629000	7.44562e+06	5353395	3.73243e+06	5323423	7.25494e+06	4914595	4287736	7811361	6461356	9379320	8.21263e+06	16251568	17988460	13196245	20300536	51647472	6184455	11326021	14233954	5825616	7513561	26410918
4160	alpha-tocopherol	Cofactors and Vitamins	Tocopherol Metabolism	1561	LC/MS Pos Late	1105	2522	430.378	14985	59-02-9;10191-41-0	C02477	HMDB01893	2919358	2350778	2.0503e+06	1904597	1059008	5219908	3688114	2360297	2337388	3458222	1372265	1722388	1928297	1023424	1215740	2131611	2118847	2345629	2011984	1955723	3148327	2176585	4789169	2747159	1584949	3740870	3161098	3577058	3547046	2132350	3582255
5138	ampicillin	Xenobiotics	Drug - Antibiotic	63738	LC/MS Neg	100021747	3322	348.102	2174;5244176	69-53-4																											14552678
3218	andro steroid monosulfate C19H28O6S (1)*	Lipid	Androgenic Steroids	32827	LC/MS Neg	100002152	3871	383.153					508066	178915	556837	575668	286694	76809	2.69678e+06	639317	319050	347459											436719	4367832	31216	44659	12082033	23495	145994	311559	113228	51529	22423
3188	androstenediol (3beta,17beta) disulfate (1)	Lipid	Androgenic Steroids	37202	LC/MS Neg	100001992	3740	224.062	87120982		C04295	HMDB03818	1350959	437036	1540076	855664	394911	262064	3.56549e+06	1184183	700446	3298267	85594	912173	46491	593428			147079		72136	86050	118875	1142965	97014	29116	9912570	29493	99353	22149	37765	98836	49719
3189	androstenediol (3beta,17beta) disulfate (2)	Lipid	Androgenic Steroids	37203	LC/MS Neg	100001994	4065	224.062					12033297	1798555	7722156	3.46797e+06	1754234	1.02109e+06	19821256	4235385	1.9902e+06	4206754	131786	123655	49397	94000		56678	199806		33525	131086	1637424	5922519	206015	103995	24340876	108118	382585	336846	143801	221449	97821
3185	androstenediol (3beta,17beta) monosulfate (1)	Lipid	Androgenic Steroids	37211	LC/MS Neg	100002028	4535	369.174	13847309	521-17-5		HMDB03818		12684	267357		213698	56653	236675	403350	22363	146442		111893	12819	59644			20932			164412		43222			132026
82	anserine	Amino Acid	Histidine Metabolism	15747	LC/MS Pos Early	100000044	2924	241.13	112072	10030-52-1	C01262	HMDB00194	139708	173386	283634	433067		370359	277076	357699	194969	117500	89101	94047			96271		520198	27050		262130	20851	79077	20542	67517	113574	49718	90356			40255	329596
1181	arabinose	Carbohydrate	Pentose Metabolism	575	LC/MS Polar	828	1804.5	195.051	66308	28697-53-2	C00216	HMDB00646		57968	74815			53673	270321	166637		181640			58447			120048					153221	195094	126578	434540			326014
1189	arabitol/xylitol	Carbohydrate	Pentose Metabolism	48885	LC/MS Polar	100006430	1932.4	151.061					2563371	2923806	5370261	2470889	3.73388e+06	4528093	6087189	2643076	3.32622e+06	8231391	1191076	957797	860233	764209	517122	1.76183e+06	1438360	825179	1123233	1154998	3651569	2865558	2590363	2084555	4805958	995552	4.10138e+06	2.04636e+06	3.82293e+06	2645668	3.65103e+06
1195	arabonate/xylonate	Carbohydrate	Pentose Metabolism	48255	LC/MS Polar	100006115	2700	165.041					27559132	21085652	39234552	28938570	36207028	20780968	31130004	98335176	24007022	31746160	3801607	6395682	5244699	6693540	2085935	5334678	7.91184e+06	3208988	4651111	4426530	27371442	24365508	22238932	23459578	131661224	12381775	70690552	10786581	5389847	21183132	69499256
1418	arachidate (20:0)	Lipid	Long Chain Saturated Fatty Acid	1118	LC/MS Neg	893	6240	311.296	10467	506-30-9	C06425	HMDB02212	15638252	4235886	4166229	5435817	7286655	5312305	9019020	7307867	4796251	8762453	7069072	20929872	14494209	12437396	13636970	4464230	16489799	9148502	18710802	23970372	7151039	7667436	18707928	3279365	4572817	6108010	13297856	11886842	13054785	14245251	6761945
1474	arachidonate (20:4n6)	Lipid	Long Chain Polyunsaturated Fatty Acid (n3 and n6)	1110	LC/MS Pos Late	229	1640	305.248	444899	506-32-1	C00219	HMDB01043	610253	289534	382598	265591	248965	676540	754328	1060388	338832	351347	728075	512934	490142	112980	341820	1387155	1037600	91106	179040	411987	226521	232707	525361	213230	635830	120081	736288	740004	185072	241350	1264994
2032	arachidonoyl ethanolamide	Lipid	Endocannabinoid	32463	LC/MS Pos Late	1488	1560	348.29	5281969	94421-68-8	C11695	HMDB04080																												143346
1781	arachidonoylcarnitine (C20:4)	Lipid	Fatty Acid Metabolism (Acyl Carnitine, Polyunsaturated)	57518	LC/MS Pos Late	100015837	1353	448.342					495571	245676	297864	638464	102544	723018	857310	821247	584346	305426	253228	209456	157058	197799	72031	202759	409835	205039	486488	314463	297442	196581	293785	166307	344088	204063	446850	240997	132211	413002	644381
1833	arachidonoylcholine	Lipid	Fatty Acid Metabolism (Acyl Choline)	53261	LC/MS Pos Late	100009332	1390	390.337						81132				263960		634824	114464								73674					94199	204750		334914			430411	82556		185760
1757	arachidoylcarnitine (C20)*	Lipid	Fatty Acid Metabolism (Acyl Carnitine, Long Chain Saturated)	57513	LC/MS Pos Late	100015833	1512	456.405				HMDB06460	781175	243857	1752065	236081	882851	2462194	2434440	376512	846220	1885770	64632	100130	47606	53563	38902	122697	193725		75770	139643	186444	1154000	1110177	887385	155232	139828	1147962	119344	275603	3136924	571356
470	argininate*	Amino Acid	Urea cycle; Arginine and Proline Metabolism	57461	LC/MS Pos Early	100002769	2150	176.103	160437	157-07-3		HMDB03148						46181																			33993		212284	47102
432	arginine	Amino Acid	Urea cycle; Arginine and Proline Metabolism	1638	LC/MS Pos Early	231	2825	175.119	232	1119-34-2	C00062	HMDB00517	326962176	393246368	173769120	310615264	83940840	388165408	100625216	255822192	428835424	233612432	119367856	98048512	125532432	82610200	86933456	137201376	153198320	48916696	131981488	83373984	222321024	235660080	239571712	120414192	170923008	158535088	232518640	303233280	95969912	74437960	339455552
433	argininosuccinate	Amino Acid	Urea cycle; Arginine and Proline Metabolism	15497	LC/MS Pos Early	232	2745	291.13	16950	156637-58-0	C03406	HMDB00052	5884378	3702750	2422343	3280148	1717590	3849915	2116335	2328209	3858679	1662445	3579860	1.31889e+06	3810777	1218746	2421914	2614578	2798193	474531	3615436	1980702	3217641	1.4021e+06	3173551	371500	3542808	1357782	3201457	2614380	664849	613863	4516051
4148	ascorbate (Vitamin C)	Cofactors and Vitamins	Ascorbate and Aldarate Metabolism	32354	LC/MS Pos Early	233	770	177.039	54670067	134-03-2	C00072	HMDB00044	1274405	1456804	34463200	18633528	8357165	19143996	18750336	30440894	18854682	30046964	7565338	4447517	2146485		724957	4575870	4837315	20094500	8679221	9183718	10876275	9736704	8189419	14197532	4355318	25989002	14713017	3548713	8817788	2515663	1985329
4149	ascorbic acid 2-sulfate	Cofactors and Vitamins	Ascorbate and Aldarate Metabolism	63590	LC/MS Polar	100009329	3042	254.982	86484				17459432	16482673	53160588	17207758	25275758	36442540	25664640	18725242	13176111	49865400	4256003	4880432	8636726	3286138	1.8881e+06	6402544	3549224	3115910	2814029	3271329	10376893	4616697	13394432	1267179	15821399	3056922	24306652	8665104	2581352	4982964	10221772
4150	ascorbic acid 3-sulfate*	Cofactors and Vitamins	Ascorbate and Aldarate Metabolism	63687	LC/MS Polar	100020409	2025	254.982	11425365					82569	357385	73235					93269			146323					113692	193216			342024		165360	107103			836704				319897
39	asparagine	Amino Acid	Alanine and Aspartate Metabolism	512	LC/MS Pos Early	917	1225	133.061	6267	70-47-3	C00152	HMDB00168	97968488	108712568	66153256	106448616	121280328	113799424	57683140	105133232	122339232	56846592	41147408	25211548	28198932	21600208	20996076	40884784	35206568	18858854	44423164	28208248	60940116	26641870	68214272	33023288	48277428	40976896	84926232	72563280	33049764	25355168	102029552
35	aspartate	Amino Acid	Alanine and Aspartate Metabolism	443	LC/MS Pos Early	234	1165	134.045	5960	56-84-8	C00049	HMDB00191	173002112	91945808	131314304	140132944	166242592	110230904	66482184	101782952	109449264	95419872	129961856	62772648	66579976	108819376	49156184	91297224	88441552	119463280	120923688	132863784	97867824	112759184	106404664	62519264	185754080	112024480	95258832	77322296	93885248	21497576	147721856
1578	azelate (C9-DC)	Lipid	Fatty Acid, Dicarboxylate	18362	LC/MS Neg	2029	1276	187.098	2266	123-99-9	C08261	HMDB00784	464878	330249	186198	127003		184428	174743		155085		252827	205574	181323	101979		118050	154096	84108	241384	119246	148415	182283	80888	295191	172700	264404	174053	4.03555e+06	243436	309531	279339
5154	azithromycin	Xenobiotics	Drug - Antibiotic	52966	LC/MS Pos Late	100008963	918	749.516	2269	83905-01-5	C06838	HMDB14352												87663768		66642
2945	behenoyl sphingomyelin (d18:1/22:0)*	Lipid	Sphingomyelins	48492	LC/MS Pos Late	100006294	3083	787.669				HMDB12103	7824542	9225842	5115791	3744150	6.02492e+06	13644958	7195653	4639084	6.96876e+06	4299315	3079127	3310098	5898915	5538712	9222980	2035000	4222543	7300613	5662501	5571900	3352617	3932270	7617847	7363909	8334750	11778664	3967678	3617437	5397527	8565129	6.93421e+06
1758	behenoylcarnitine (C22)*	Lipid	Fatty Acid Metabolism (Acyl Carnitine, Long Chain Saturated)	57514	LC/MS Pos Late	100015832	1561	484.436					381329	93566	579892		161183	1239036	458043	64675	106572	369862										87598		122171	80545	96712			84838			698251
4271	benzoate	Xenobiotics	Benzoate Metabolism	15778	LC/MS Neg	100000008	1750	121.029	243	65-85-0	C00180	HMDB01870	2681565	3459913	931721	1695941	522313	3202057	911987	6682430	2489688	828038	9641401	1206148	1664521	1352207	1145254	1258619	1346994	1195995	2799918	1.88401e+06	2197103	1478060	1.8232e+06	273296	2921646	2.02538e+06	1628954	1418671	653839	1.4823e+06	1430632
4049	beta-alanine	Nucleotide	Pyrimidine Metabolism, Uracil containing	55	LC/MS Pos Early	244	1905	90.055	239	56-41-7;107-95-9	C00099	HMDB00056	2749983	2547406	3902101	3884186	5091768	3490404	4150964	4452533	2696874	4225148	2642901	2289593	1924128	1723189	1737209	1602682	3115945	1737544	2516134	3387570	3467108	3465000	2507038	5385770	4396690	2909170	3319806	2739577	2605303	2494632	4.10722e+06
54	beta-citrylglutamate	Amino Acid	Glutamate Metabolism	54923	LC/MS Neg	100003271	530	320.062	72715786	73590-26-8	C20775		43656192	30018150	47678964	25674384	37387040	33597224	39256172	33360344	30051280	45109156	9189413	7933940	9449029	10131420	7009546	6595784	6.68287e+06	15004111	13118862	12125674	16270214	24879636	12410085	5650139	43919584	12854061	18565390	20562970	3159036	18062450	20098754
325	beta-hydroxyisovalerate	Amino Acid	Leucine, Isoleucine and Valine Metabolism	12129	LC/MS Polar	1442	1149.8	117.056	69362	625-08-1		HMDB00754	355716	601036	1728325	831708	825595	384068	1043122	202848	648217	439606	156042	323624	267566	230628	275429	254187	251969	139827	520369	477557	1450277	1508648	744829	473214	1.95898e+06	423574	503002	519829	371864	382893	841766
326	beta-hydroxyisovaleroylcarnitine	Amino Acid	Leucine, Isoleucine and Valine Metabolism	35433	LC/MS Pos Early	100001594	2584	262.165		99159-87-2			1726356	817237	1793048	1382535	1313515	1030390	1677203	1114263	993325	1270855	344703	762687	133344	235832	272424	223405	316894	204190	552252	522778	2430873	1911023	770368	245165	1514454	504879	1893056	1713096	1061208	539254	1223734
6	betaine	Amino Acid	Glycine, Serine and Threonine Metabolism	3141	LC/MS Pos Early	799	1064	118.086	247	107-43-7	C00719	HMDB00043	104641688	97313696	145366496	106690400	84330048	175669936	151324000	115790864	106376544	114861360	237428192	269201600	90053832	76569744	82565232	415020928	272967840	127603736	80968256	113253624	129932224	58002952	338880608	85062432	184971968	79715976	328237472	183619792	71402432	120460920	355518752
7	betaine aldehyde	Amino Acid	Glycine, Serine and Threonine Metabolism	15499	LC/MS Pos Early	1219	1915	120.102	249	7758-31-8	C00576	HMDB01252	1627366	2329153	127604	6164544	868329	2093915	358084	3071668	2598018	193445	576293	1081558	5372662	2884224	498191	822715	969608	455456	2376929	634857	401239	93124	3994870	86622	869702	617717	1643600	3129762	1170698	827375	2459584
4207	bilirubin	Cofactors and Vitamins	Hemoglobin and Porphyrin Metabolism	43807	LC/MS Pos Late	1090	1840	585.271	5280352	635-65-4	C00486	HMDB00054	1.03123e+06	440207	3713652	509243	651677	711491	1671220	970116	1099532	1850967	826215	170119	104013		119855	247230	743578	402889	241607	263788	486154	613221	269946	835719	10004310	171150	596277	135024	79911	2.03789e+06	476785
4210	biliverdin	Cofactors and Vitamins	Hemoglobin and Porphyrin Metabolism	2137	LC/MS Pos Late	250	1016	583.255	5353439	55482-27-4;55482-27-4	C00500	HMDB01008	333406	239517	230179	69964	178330	125817		59900	73446	89938	140205	232822	120191	181166	96577	111347	57299		123648	120298	250672	201682	195269	146750	2005546	58922	215707	236077		367109	401865
4189	biopterin	Cofactors and Vitamins	Tetrahydrobiopterin Metabolism	12358	LC/MS Neg	1548	1398	236.079	445040	22150-76-1	C06313	HMDB00468	74511	43279	60351	73600	57741	24338	301184	90395		22875				23633						15911	16058		20668		44364			23276			40502
4184	biotin	Cofactors and Vitamins	Biotin Metabolism	568	LC/MS Pos Early	251	2253	245.095	171548	58-85-5	C00120	HMDB00030	28682	473961		364629	371235	395638		309640	521912	24357											175876	195496	163698		178772	91941	174791	335612	36217		192240
1390	butyrate/isobutyrate (4:0)	Lipid	Short Chain Fatty Acid	40605	LC/MS Neg	1143	1062	87.0452	264	109-92-6	C00246	HMDB00039	699116	617083	228172	293286	271450	490124	200674	201360	591653	25949	396410	207618	705236	939423	6083859	634988	3438387	92517	464900	3464890	569901	945577	2282895		2942600	1284462	153007	908308			613871
1667	butyrylcarnitine (C4)	Lipid	Fatty Acid Metabolism (also BCAA Metabolism)	32412	LC/MS Pos Early	100001054	2860	232.154	439829	25576-40-3	C02862	HMDB02013	5502842	3120364	21759590	3676485	4128641	11717155	11861337	2750748	8872949	36702092	2484826	841820	1851631	1161881	2982203	2443816	8.1001e+06	712026	3264416	10107570	14550430	15126685	7727655	21605776	5852716	3270724	12885076	3636773	6856625	16868396	10348902
245	C-glycosyltryptophan	Amino Acid	Tryptophan Metabolism	48782	LC/MS Pos Early	100006379	2700	367.15	10981970	180509-18-6			841828	678804	1351528	609521	604270	572890	1385023	1314830	551313	748198	123293	242863	208715	451276	180320	114391	162661	215365	523861	346146	648448	869373	358070	938094	1768898	438819	468316	649341	305507	519520	642306
127	cadaverine	Amino Acid	Lysine Metabolism	15308	LC/MS Pos Early	100000110	3036	103.123	273	462-94-2;1476-39-7	C01672	HMDB02322														51248								2.92892e+06			750545						42073
1392	caproate (6:0)	Lipid	Medium Chain Fatty Acid	32489	LC/MS Neg	926	2713.7	115.076	8892	142-62-1	C01585	HMDB00535	684223	876622	293986	526122	211007	475306	297646	1042985	776792	335282	467342	455978	649670	696882	602959	612271	801773	293350	498240	588110	733474	624248	629495	217664	569254	568225	349697	708421	218043	274587	677975
56	carboxyethyl-GABA	Amino Acid	Glutamate Metabolism	40007	LC/MS Pos Early	100003260	2085	176.092	2572	4386-03-02		HMDB02201	336810	211080	308055	231829	300955	401957	451806	345733	168941	279062	442497	172377	209964	98447	69264	440817	225220			133035	128688	108208	382191	148441	181760	111748	265584	129716	150835	289883	408053
5084	carboxyibuprofen	Xenobiotics	Drug - Analgesics, Anesthetics	43333	LC/MS Neg	100004171	1920	235.098	10444113	15935-54-3		HMDB60564		161930	39340	147721	52597	60499	1224743		25096	1171157
1814	carnitine	Lipid	Carnitine Metabolism	15500	LC/MS Pos Early	100000007	1978	162.113	10917	461-05-2	C00318	HMDB00062	58103900	42441388	91519456	70385056	52128904	86691880	81858536	60982112	52816076	100059304	80694240	98004552	49917664	47672332	37934376	73406472	51591948	68692944	55564352	74595368	93903432	60078364	64849560	79853264	53603096	39087220	97303496	78946872	69076312	59973692	74133360
79	carnosine	Amino Acid	Histidine Metabolism	1768	LC/MS Pos Early	249	2942	227.114	439224	305-84-0	C00386	HMDB00033	7237583	3567523	9516952	4238041	3029134	4259055	8196255	7381551	9402094	7983283	177251	78771	92816	145866	195829	28773	183800	253606	186831	246067	3177272	3083389	2818452	4130882	5076941	5236325	6071629	2195865	7160907	5972542	5.36801e+06
4230	carotene diol (1)	Cofactors and Vitamins	Vitamin A Metabolism	57635	LC/MS Pos Late	100015966	1720	568.428					336006	242103	452748	171147	179387	1.38761e+06	210270	248763	338683	297636	705682	276441	276184	186051	345113	1301596	443734	477892	348925	390306		77767	816637	529691	197322	416662	377131			157852	302119
4291	catechol sulfate	Xenobiotics	Benzoate Metabolism	35320	LC/MS Neg	100001605	1906	188.986	3083879	4918-96-1		HMDB59724		127941	288447	63518		564642	332853	185449	141196	141462											38306	75789			323645				30219		320397
5145	cefoxitin	Xenobiotics	Drug - Antibiotic	57705	LC/MS Pos Early	100015889	2470	445.085	441199	33564-30-6	D00913,C08106,D02345,C06887	HMDB15426																					5714662		4702790	1737789	10034848	1864559	3823913	5393673	1219886	1734962	10314367
2887	ceramide (d18:1/14:0, d16:1/16:0)*	Lipid	Ceramides	57432	LC/MS Pos Late	100015735	2477	510.488					2260862	1430563	645938	2699604	705269	1.84568e+06	1421909	1833962	2074639	552923	1507413	1127424	2882977	2640801	1507651	1.76999e+06	3.42334e+06	652612	4405573	2179377	1161962	689898	6429101	627527	1465488	3016325	4319617	1676121	801747	1703585	2784086
2888	ceramide (d18:1/17:0, d17:1/18:0)*	Lipid	Ceramides	57434	LC/MS Pos Late	100015737	3055	552.535					546133	241623	61360	307241	109548	286681	236364	65091	519310	36893	341189	145684	933719	270650	241441	197874	600642	73801	304512	142319		34494	421415		166234	78865	49216	200982		139704	88175
3273	chenodeoxycholate	Lipid	Primary Bile Acid Metabolism	1563	LC/MS Neg	1123	5264	391.285	10133	474-24-9;474-25-9	C02528	HMDB00518	119507	79448	274440	64126	210466		338520	46723	84352				3725993		325174	3860338	2323401	61338						276760	2843893					600757	111374
3274	chenodeoxycholic acid sulfate (1)	Lipid	Primary Bile Acid Metabolism	63607	LC/MS Neg	100021650	4531	235.118					527871	81291	113738	102257	72355		1578594	157900									310292			52533					281516
3275	chenodeoxycholic acid sulfate (2)	Lipid	Primary Bile Acid Metabolism	63608	LC/MS Neg	100021651	4807	235.118					253853	95030	189983	195102	77884		2295394	193189	87657	56633	90133		88138	34027	149096	141384	578073			284734				340042	5426894
2067	chiro-inositol	Lipid	Inositol Metabolism	37112	LC/MS Polar	100001859	3191.2	225.062		643-12-9	C19891	HMDB34220			1342482		273394	1173528		222346		195420	151637					306302	258853			209642	126894	339960	79673	528125	434489		203179
3270	cholate	Lipid	Primary Bile Acid Metabolism	22842	LC/MS Neg	136	5165	407.28	221493	81-25-4	C00695	HMDB00619	133114	91117	123239	55560	135292	1233661	156839	341196	76329	91474	536128	341034	2371482	679920	2117286	2078750	3872490	115034	172837	42440268	71882	109361	61274	691195	1384961	65321	89503	68901	58241	3303345	842845
3031	cholesterol	Lipid	Sterol	63	LC/MS Pos Late	266	2707	369.352	11025495	57-88-5	C00187	HMDB00067	22898794	24039788	13702188	12418820	7081994	24846556	16113187	11619123	14917285	9791562	10600115	9608001	16431393	15215185	13428907	7833086	18098300	10175617	13722743	13076990	8239988	8172147	17876556	13004812	15166346	17580824	13109476	8.35433e+06	5888839	16718260	10754256
2095	choline	Lipid	Phospholipid Metabolism	15506	LC/MS Pos Early	1256	1961	104.107	305	67-48-1	C00114	HMDB00097	594447168	505943136	449241120	502786592	637925632	787252736	689156032	897560000	485600864	585525696	466400576	450436288	368716736	369058336	243457024	497941440	620792384	298886720	356684800	381953408	545079552	430854816	729818624	359339712	659645888	465406976	774959104	820108992	679348288	409803168	994631488
2096	phosphocholine	Lipid	Phospholipid Metabolism	34396	LC/MS Pos Early	267	700	184.073	1014	72556-74-2	C00588	HMDB01565	421679520	245380000	556918528	349381024	187025488	395061568	371162688	381211776	175581632	456482208	164587328	216196416	154826080	154780448	120542336	178835984	190540896	128657024	214218672	169250368	229821888	115368760	145711264	111806264	167303232	138401184	259838448	160521856	24398126	211171904	143556912
1345	citrate	Energy	TCA Cycle	1564	LC/MS Neg	1124	582	191.02	311	77-92-9	C00158	HMDB00094	17882308	38799524	17507530	58657432	15236696	22707142	154404896	53984124	24856958	19010304	16892840	19368212	13798693	18201228	24382224	7116703	54643512	29345034	24944166	46758956	72043576	40112100	69741504	168506016	75915720	24596074	60439012	28907568	22539252	17764996	51627328
441	citrulline	Amino Acid	Urea cycle; Arginine and Proline Metabolism	2132	LC/MS Pos Early	391	1520	176.103	9750	372-75-8	C00327	HMDB00904	31792930	19456460	19027374	11428308	22565324	11457189	22651880	15636904	15356897	12670787	15819370	13030531	18895038	10849703	12093500	19368762	23515292	16060544	19631152	15454017	15395905	12747683	20411190	21122660	12559654	15224229	23229240	6883440	5.97212e+06	15127186	36080680
537	CoA-glutathione*	Amino Acid	Glutathione Metabolism	62804	LC/MS Neg	269	1326	535.084	11953788	6477-52-7	C00920		73981	515434	1.03391e+06	862688	185187	997931	299178	592257	721493	783392	304959	764878	621465	1670162	1049150	763737	216394	394411	1292329	2346046	737261	998494	353666	64680	1208555	417585	244335	205322		572925	304496
4143	CoA	Cofactors and Vitamins	Pantothenate and CoA Metabolism	46322	LC/MS Neg	270	1448	382.55	317	85-61-0;18439-24-2	C00010	HMDB01423		15349	503623	420963	103058	67428	74249	389506	196475	510983	32524	23947				107550		33155	16818	57249		13431		53683	51634					62955
3134	corticosterone	Lipid	Corticosteroids	5983	LC/MS Neg	272	5040	345.207	5753	50-22-6	C02140	HMDB01547																						690969	28434	67701		37029		71161
3141	cortisol	Lipid	Corticosteroids	1712	LC/MS Neg	356	4710	361.202	5754	50-23-7	C00735	HMDB00063																					62789	4777173	93468	224566	49094	85857	43322	294074		29059	94530
3145	cortisone	Lipid	Corticosteroids	1769	LC/MS Neg	273	4575	359.186	222786	53-06-5	C00762	HMDB02802							99510	34021	92962	36671	54084	140067	87486	165842	96820	175356	237263		173462	54850	225770	620637	491600	280084	521114	141105	534047	399590	65146	413652	351288
4390	cotinine	Xenobiotics	Tobacco Metabolite	553	LC/MS Pos Early	848	2213	177.102	854019	486-56-6		HMDB01046				21759	88548	338677		309137		365124	46251														72483
476	creatine	Amino Acid	Creatine Metabolism	27718	LC/MS Pos Early	1221	1947	132.077	586	57-00-1	C00300	HMDB00064	430537984	316521664	733526912	652424704	333650976	482172256	620305600	750452096	514345280	726836416	472978176	438087648	415806496	329325408	243566304	364613440	565470080	208024912	357015104	417851040	395322336	605151424	480439584	1053117248	863494720	587983616	604494720	529611616	519894848	492750496	596517824
478	creatine phosphate	Amino Acid	Creatine Metabolism	33951	LC/MS Polar	100000112	3831	210.029	9548602	922-32-7	C02305	HMDB01511	198544	801067	111593	977659	48141	973882	21358	56168	1167722		799558	352886	427826	78367	35514	183471	3175696	127284	133573	32712	200316	359407	324104	4275507	383075	197395	186673	759056	34032	36551	1023370
477	creatinine	Amino Acid	Creatine Metabolism	513	LC/MS Pos Early	275	2055	114.066	588	60-27-5	C00791	HMDB00562	30515444	50271576	82810736	53773812	34599836	58754608	80221472	17652480	54235260	66310264	28421012	37385132	31032910	34185592	16520241	27815948	28472708	15657180	29449568	37709808	40995600	45359240	33177798	77871136	88850848	28561942	40040824	26218256	29221140	31305340	47423868
406	cystathionine	Amino Acid	Methionine, Cysteine, SAM and Taurine Metabolism	15705	LC/MS Pos Early	310	2270	223.075	439258	535-34-2	C02291	HMDB00099	223384	228525	985970	139932	1906140	218699	383046	44441	808002	270035	116120							92831			1215012	462844		68999	796014		37087	37719	122424
408	cysteine	Amino Acid	Methionine, Cysteine, SAM and Taurine Metabolism	1868	LC/MS Pos Early	800	1475	122.027	5862	52-90-4;56-89-3	C00097	HMDB00574	15390474	14414185	71948848	50701280	42685152	24886796	39137672	76753800	20871256	58911240	11093425	6502925	2759051	4147856	2476110	10614620	6704898	8353223	3042911	3292743	9494864	8252077	10377379	17046174	8776155	5827543	17362406	7710030	8317581	715861	16849388
414	cysteine s-sulfate	Amino Acid	Methionine, Cysteine, SAM and Taurine Metabolism	22176	LC/MS Polar	100000808	2273	199.969	115015	1637-71-4	C05824	HMDB00731	2666212	1431099	300317	524154	654840	987349	3254916	547173	602091	521730	476698	146723	247172	348678	28491	154944	1034302	111483	82756		383836	216806	731059		227859		616601	1091700	448429		886110
421	cysteine sulfinic acid	Amino Acid	Methionine, Cysteine, SAM and Taurine Metabolism	37443	LC/MS Pos Early	100002113	597	154.017	109	207121-48-0	C00606	HMDB00996	596697	225765	62932	233229	441034	52607	665735	564059	21650	48708	141623	36812	72538	35373	32363	150814	182334	87456	139430	74786		23251	79957		206096	85688		208759	79899		43296
520	cysteine-glutathione disulfide	Amino Acid	Glutathione Metabolism	35159	LC/MS Pos Early	100001437	2465	427.095	4247235	13081-14-6		HMDB00656	3779546	5445353	11699982	10393965	5817847	5969126	9653988	9422059	4754787	7562064	4423106	5017234	3340230	3892031	1519487	4640360	6461110	2808728	1199923	2198276	6790402	1450348	7825165	5358469	4021256	4.17792e+06	12215047	7134650	1639074	316421	12757748
523	cysteinylglycine	Amino Acid	Glutathione Metabolism	35637	LC/MS Pos Early	278	2132	179.048	439498	19246-18-5	C01419	HMDB00078	170309	349217	3747579	477578	936084	1760548	1575730	2172988	504746	2856577	188126	157031		73395		148618		105920		58916	549446	557480	287669	1477214	543700	317047	524932	146435	326535		690347
524	cysteinylglycine disulfide*	Amino Acid	Glutathione Metabolism	62103	LC/MS Pos Early	100002466	2547	298.053		70555-24-7		HMDB00709	956537	576224	333395		249812	42844	852275	111601		101613	137140		21643	27031			159331				73667		327769	78401			160628	559752	94481		626869
415	cystine	Amino Acid	Methionine, Cysteine, SAM and Taurine Metabolism	56	LC/MS Pos Early	279	2000	241.031	67678	56-89-3	C00491	HMDB00192	29852268	4445299	2464673	2881947	6054875	1532476	13526003	2766851	735541	940776	8256718	895537	555052	385638	28206	740423	10155080	145853	110556	28754	655321		4452615	276493	162465	212794	5851474	7.41781e+06	1650699		5857315
4060	cytidine	Nucleotide	Pyrimidine Metabolism, Cytidine containing	514	LC/MS Pos Early	827	2124	244.093	6175	65-46-3	C00475	HMDB00089	5331081	3286090	1213158	1276675	9023660	8439816	7794070	1153178	1915455	1812893	1874528	2.87254e+06	2223605	2386049	1058109	2780543	1.72058e+06	953186	2964729	1702186	2158549	1.02468e+06	1278142	1141455	2148090	1437321	13280769	8198130	630234	632728	4899863
4058	cytidine 2' or 3'-monophosphate (2' or 3'-CMP)	Nucleotide	Pyrimidine Metabolism, Cytidine containing	61705	LC/MS Pos Early	100019915	847	324.059					3250536	1205407	699026	1238736	830228	882205	2205768	1734557	2264311	553365	1089506	2169530	5973351	4213318	1149934	1173877		1134576	11153925	4203747	2.6808e+06	1265076	1012656	862650		497933	1193750	2505404		1515500	1028731
4059	cytidine 2',3'-cyclic monophosphate	Nucleotide	Pyrimidine Metabolism, Cytidine containing	37465	LC/MS Neg	73	937	304.034	417654	15718-51-1	C02354	HMDB11691	324585	143574	113261	205008	116283	89715	265828	423985	706853	49726	240161	526635	325169	758636	179230	413991	107084	146543	877572	696379	364925	214727	187473	139033	174538	33243	534895	471264	43115	131466	286835
2097	CDP-choline	Lipid	Phospholipid Metabolism	34418	LC/MS Polar	1220	4200	533.106	13804	33818-15-4	C00307	HMDB01413	2226130	1214015	6897802	2643698	1443154	1869807	4492359	4595273	1811592	5974188	835188	938565	2801903	1348495	1555941	638673	89403	839566	2649928	1685912	2766239	2182758	863961	3140716	1797553	1.96076e+06	2402395	882229	246995	6983662	769642
4056	CMP	Nucleotide	Pyrimidine Metabolism, Cytidine containing	2372	LC/MS Pos Early	282	835	324.059	6131	63-37-6	C00055	HMDB00095	3.27652e+06	1641034	1710030	2720626	2097663	1299109	1660747	4244405	1818634	1398259	3.68647e+06	3552309	1306897	4005286	3199981	3.11408e+06	5833823	4229095	2899185	6658799	3070824	4038821	3.82241e+06	3608975	8605591	2701999	5854737	4694680	927075	1122952	3928116
1300	cytidine 5'-monophospho-N-acetylneuraminic acid	Carbohydrate	Nucleotide Sugar	36831	LC/MS Polar	1223	3900	613.14	448209	3063-71-6	C00128	HMDB01176	820554	406702	710595	1217999	374675	259070	640861	944013	474299	349595	1630173	1.98334e+06	627817	1251482	599911	1434288	2757986	733046	1073486	1847050	1.00132e+06	665798	1541129	169941	913178	563057	2900380	977274	246837	373984	1134159
4055	cytidine diphosphate	Nucleotide	Pyrimidine Metabolism, Cytidine containing	2841	LC/MS Neg	280	580	402.011	6132	34393-59-4	C00112	HMDB01546	160480	120909	56572	204102	85084	239673	55645	125737	262915	56669	108472	75287	44642	137727	45417	38741	77164	96372	100921	74315	47718	186265	83858	97652	196681	46775	52041	128914		32930	65384
2102	CDP-ethanolamine	Lipid	Phospholipid Metabolism	34410	LC/MS Polar	100001407	4210	445.053	123727	72842-05-8	C00570	HMDB01564	3348545	1.48865e+06	4667063	4279000	1829605	1348500	4451474	6976065	1842823	5050934	1244787	1651200	1203412	1.83757e+06	1149211	690373	238719	2390743	2620760	2860728	2602994	2666030	973692	3272989	3.27314e+06	2415062	1897371	1027344	86497	3.07927e+06	1260212
1750	decanoylcarnitine (C10)	Lipid	Fatty Acid Metabolism (Acyl Carnitine, Medium Chain)	33941	LC/MS Pos Late	100001251	1130	316.248	10245190	1492-27-9		HMDB00651							102624			39375											138246			817274						126189	121680
4158	dehydroabietic acid	Cofactors and Vitamins	Ascorbate and Aldarate Metabolism	57773	LC/MS Neg	100003875	5400	299.202	94391	1740-19-8	C12078																									8367270	5310363						7527565
4151	dehydroascorbate	Cofactors and Vitamins	Ascorbate and Aldarate Metabolism	34302	LC/MS Neg	301	739.6	173.009	440667	490-83-5	C05422	HMDB01264	2218414	877251	34504928	2342756	24857674	5039314	43107160	7853804	1311010	26427460	3666171	3.91032e+06	1422537	62798	704041	1610156	250010	5032496	3093083	2.77336e+06	2732793	1998999	6163531	10264861	6.55957e+06	3638815	22080304	3489362	18847160	8642794	6059724
3166	dehydroepiandrosterone sulfate (DHEA-S)	Lipid	Androgenic Steroids	32425	LC/MS Neg	100000792	4745	367.159	12594	651-48-9	C04555	HMDB01032	1.2834e+06	853617	3401108	849064	1527386	596374	10364286	1672882	966106	1285403	445728	1544858	560176	806389	27889	641303	966333		386125	1243366	1087504	2195758	242600	278893	3264872	96421	298265	185822	153934	63486	52252
1813	deoxycarnitine	Lipid	Carnitine Metabolism	36747	LC/MS Pos Early	100001662	2052	146.118	134	6249-56-5	C01181	HMDB01161	15884428	12808182	42832232	14746563	12547714	33603856	36837528	13408931	12659572	39948076	47347176	44160448	9542367	9086842	12627870	53457576	82220032	11471272	9517863	23093912	17643552	74434608	15495059	13620175	58979136	5207308	22026612	11954324	9390453	21284700	19510794
3295	deoxycholate	Lipid	Secondary Bile Acid Metabolism	1114	LC/MS Neg	302	5294	391.285	222528	83-44-3	C04483	HMDB00626	49492		148172	15137		176880	284116	60331	33232	1287369	877439			3.45209e+06	998233		5795655	39424	679203	41393656											216861
3298	deoxycholic acid 12-sulfate*	Lipid	Secondary Bile Acid Metabolism	63688	LC/MS Neg	100021712	4580	235.118					718164	232655	495610	301676	184343		5648785	536511	76114	175734	46276						1589164			264584					358266
3297	deoxycholic acid 3-sulfate	Lipid	Secondary Bile Acid Metabolism	52969	LC/MS Neg	100006638	4880	235.118					327665	82713	298439	115918	68940		1890493	519090	38484	85013	151124			28861	126627	22666	3718803			287042					328899
5698	dexpanthenol	Xenobiotics	Chemical	38314	LC/MS Pos Early	100002376	1740	206.139	4678	16485-10-2	D03726	HMDB04231	144400							192650									93187				1161105	2679120					64039	370406	9475789	99252	106329
496	diacetylspermidine*	Amino Acid	Polyamine Metabolism	62105	LC/MS Pos Early	100020242	2510	230.186	87485212				348407	771928	507263	1156231	390342	454962	550974	604684	561884	439202					90231	137842	91936	64368		318205	300901	1220872	66062	356264	1184175		183110		54722		154497
5800	dibutyl sulfosuccinate	Xenobiotics	Chemical	63841	LC/MS Neg	100021538	3557	309.101	423891	5144-51-4																										2424457	660201					1390067
1471	dihomolinoleate (20:2n6)	Lipid	Long Chain Polyunsaturated Fatty Acid (n3 and n6)	17805	LC/MS Neg	1231	5730	307.264	6439848	2091-39-6	C16525	HMDB05060	18957308	3311014	1934182	2117807	2781567	6969491	6788005	8446648	2398926	4148309	8471882	17951886	29867840	14014571	13736810	4354575	28925620	5287541	21680428	39647480	10895984	9543027	63403852	1864804	3.66318e+06	5964907	24723768	22703972	17058476	6.68814e+06	13856659
1473	dihomolinolenate (20:3n3 or 3n6)	Lipid	Long Chain Polyunsaturated Fatty Acid (n3 and n6)	35718	LC/MS Neg	100001739	5596	305.249	5280581	17046-59-2	C03242	HMDB02925	70888312	7026150	5551848	4052824	6869138	21169728	32359900	24574606	6919419	12407638	52384504	71624832	83955840	37204804	54875976	21695636	93126240	15833666	44695736	123005992	23200010	25184274	99689464	6733448	12272734	5701794	45051528	83782544	43199444	21909504	22252972
1782	dihomo-linolenoylcarnitine (C20:3n3 or 6)*	Lipid	Fatty Acid Metabolism (Acyl Carnitine, Polyunsaturated)	57521	LC/MS Pos Late	100015840	1392	450.358					110033			134764		90012	125707	218518	127990	46448	58475						103160		126337	102243	134116	114119	96148	130798		56300	109913	59876	52316		91248
1780	dihomo-linoleoylcarnitine (C20:2)*	Lipid	Fatty Acid Metabolism (Acyl Carnitine, Polyunsaturated)	57520	LC/MS Pos Late	100015839	1436	452.373					84477		81727				212279	67374	232996	128550							79154				205982	472822	928468	553322		134950	561756	63205	83941	433176	868753
4016	dihydroorotate	Nucleotide	Pyrimidine Metabolism, Orotate containing	601	LC/MS Polar	923	1910	157.025	648	155-54-4	C00337	HMDB03349	611330	143994	250306	76099	109090	75103	798444	52159	61915	173633	66133	60542				119172	93416	113897	47799	60082	185810	71793	54342	170027	333823		62615	25631			52891
1144	dihydroxyacetone phosphate (DHAP)	Carbohydrate	Glycolysis, Gluconeogenesis, and Pyruvate Metabolism	15522	LC/MS Pos Early	309	539	171.005	668	102783-56-2	C00111	HMDB01473	461868	635670	384258	189548	357168	871505	448524	297782	329446	846750	138250	278112	1.01923e+06	320454	187849			456531	989267	208876	436943	341223	214054	488922	531849	223081	90618	261056		425501	231062
447	dimethylarginine (ADMA + SDMA)	Amino Acid	Urea cycle; Arginine and Proline Metabolism	36808	LC/MS Pos Early	100001810	2850	203.15	123831	102783-24-4	C03626	HMDB01539	12166705	18027288	10546127	11881335	35105528	18389524	13051799	6038905	10855708	8608166	10925873	10863038	7336084	5.29592e+06	5.05889e+06	9614849	8917004	6.53038e+06	13087588	6576705	11157379	7.35366e+06	14575301	8953349	18725506	4573128	16380111	10255783	4793617	6650585	23781096
5	dimethylglycine	Amino Acid	Glycine, Serine and Threonine Metabolism	5086	LC/MS Pos Early	806	1104	104.071	673	1118-68-9	C01026	HMDB00092	598314	2.06722e+06	2723526	1617751	565346	2764306	1920102	1612587	1820622	1748494	909493	1164475	1433690	1332325	1782606	1071647	1213240	763779	1593885	1704580	3781547	2.02226e+06	3093352	5848078	5968072	2648397	6600014	1440149	1254377	4664307	9965295
5528	diphenhydramine	Xenobiotics	Drug - Respiratory	38669	LC/MS Pos Late	100002732	911	256.17	3100	147-24-0	C06960	HMDB01927	9304673
1478	docosadienoate (22:2n6)	Lipid	Long Chain Polyunsaturated Fatty Acid (n3 and n6)	32415	LC/MS Neg	100001182	6034	335.296	5282807	7370-49-2	C16533	HMDB61714	1500645	264917	183500	221310	325917	502331	650479	611532	221347	439880	412392	861041	1671464	848338	866163	156341	1118222	394157	1597417	3053454	860857	1048753	3078173	123890	486413	457084	1355507	1311736	1292575	727981	710680
1784	docosadienoylcarnitine (C22:2)*	Lipid	Fatty Acid Metabolism (Acyl Carnitine, Polyunsaturated)	57526	LC/MS Pos Late	100015848	1493	480.405					39877		149395		73889	405065	292694		70852	236003												464810	809411	350029		80388	401718		50990	517103	345952
1464	docosahexaenoate (DHA; 22:6n3)	Lipid	Long Chain Polyunsaturated Fatty Acid (n3 and n6)	44675	LC/MS Neg	100000665	5525	327.233	445580	6217-54-5	C06429	HMDB02183	77863280	9113360	7146122	8208764	10801233	11501909	63739404	17652004	9848443	24313370	30869936	55173096	80809408	17865480	23099960	24109930	88089104	3.90524e+06	18890766	88923392	9808347	8156113	58984220	4457288	14652537	1.92941e+06	37207116	57281464	19915504	26825510	24119220
1789	docosahexaenoylcarnitine (C22:6)*	Lipid	Fatty Acid Metabolism (Acyl Carnitine, Polyunsaturated)	57523	LC/MS Pos Late	100015845	1349	472.342					184427	68118	159265	422290		242476	702924	744020	68312	96939	73604	39430				40382	136686								90813			64263		166710	60291
1463	docosapentaenoate (DPA; 22:5n3)	Lipid	Long Chain Polyunsaturated Fatty Acid (n3 and n6)	32504	LC/MS Neg	100001181	5571	329.249	6441454	2234-74-4	C16513	HMDB06528	5436912	602175	319774	394394	428406	720516	2472155	963112	609372	867729	6572274	16584812	30416726	7815149	19127286	4.14115e+06	19296272	2436976	10725818	46066960	2279905	1706419	8.2861e+06	1333465	1118471	575502	2995973	16356305	7438793	3428472	2876250
1477	docosapentaenoate (n6 DPA; 22:5n6)	Lipid	Long Chain Polyunsaturated Fatty Acid (n3 and n6)	37478	LC/MS Neg	100001580	5624.5	329.249	6441454	25182-74-5	C16513	HMDB01976	21415228	3695176	1.97861e+06	2975712	1923747	4917438	14063479	6507653	3008294	5.39498e+06	9883756	20237348	21890934	4628639	14199976	3468367	12976837	3340337	7.31871e+06	31650612	1867017	2563159	6298813	1104551	4506302	416644	4.99544e+06	6040989	1903625	4285098	1937730
1787	docosapentaenoylcarnitine (C22:5n3)*	Lipid	Fatty Acid Metabolism (Acyl Carnitine, Polyunsaturated)	57529	LC/MS Pos Late	100015851	1387	474.358
1465	docosatrienoate (22:3n3)	Lipid	Long Chain Polyunsaturated Fatty Acid (n3 and n6)	32417	LC/MS Neg	100001195	5823	333.28	5312556	59708-86-0	C16534	HMDB02823	1393541			122102	231768	595645	477886	809753	212507	395846	556996	524014	1.5251e+06	506810	718755		942305	718169	1.60953e+06	2468138	523490	1066143	2264491	111424	384999	306351	685459	1425066	1.04232e+06	570119	447575
1475	docosatrienoate (22:3n6)*	Lipid	Long Chain Polyunsaturated Fatty Acid (n3 and n6)	57467	LC/MS Neg	100015762	5850	333.28					2030474	858696		592216	225203	528626	1067891	941063	405147	393018	232274	669149	965422	166890	1248885		662681	225234	582218	2058798	1837375	578242	238155	100863	708231	17275.3	148300	464060	341488	532460	258441
1785	docosatrienoylcarnitine (C22:3)*	Lipid	Fatty Acid Metabolism (Acyl Carnitine, Polyunsaturated)	57527	LC/MS Pos Late	100015849	1460	478.389														41392												64313					35312
1588	dodecadienoate (12:2)*	Lipid	Fatty Acid, Dicarboxylate	62276	LC/MS Neg	100020478	5146	195.139					96840	99450		75824	46282	92486	71305		66686			66162	55997					60633	72381		40176	66863	287962	90663	177782	91176	91439		34910	119888	245716
214	dopamine 3-O-sulfate	Amino Acid	Tyrosine Metabolism	48407	LC/MS Neg	100006361	1556.2	232.029	122136		C13690	HMDB06275	254720	135058	371699	516352	192990	327377	399358	441462	205325	269930	59358	75631	96530	87522	80228	272392	105252	21525	82813	92561	430365	105908	146801	70743	421485	53876	336159	267198	68376	138749	148421
1461	eicosapentaenoate (EPA; 20:5n3)	Lipid	Long Chain Polyunsaturated Fatty Acid (n3 and n6)	18467	LC/MS Neg	2050	5450	301.217	446284	10-2005-9;10417-94-4	C06428	HMDB01999	6617874	2537717	1523527	3586613	2050367	1480156	4540098	7.31179e+06	2759829	1436750	12021156	14550904	15369999	4.14938e+06	5933591	17594166	31860484	1369186	6724869	14889465	7156336	3045299	10676337	2.07412e+06	7146644	958458	7.23004e+06	59683268	24324568	10212278	11344895
1444	eicosenoate (20:1n9 or 1n11)	Lipid	Long Chain Monounsaturated Fatty Acid	33587	LC/MS Neg	100001335	5950	309.28	5282768		C16526	HMDB02231	29935306	7006417	3160097	4307685	6135084	9479325	12117740	9492507	3136643	7174401	8365867	34702944	36085208	19431792	19153500	6744526	24668074	5199901	23637906	45571336	14619943	8241526	54196372	2673145	5571083	6149373	29070884	29632086	26321728	10662254	18543204
1774	eicosenoylcarnitine (C20:1)*	Lipid	Fatty Acid Metabolism (Acyl Carnitine, Monounsaturated)	57519	LC/MS Pos Late	100015838	1484	454.389					461459	185935	560842	207141	385729	518150	1861773	260203	1054252	1331669	88671	101772	45879		112122		391939		87582	210154	1135213	2135326	3406718	3.68327e+06	226966	480788	2519138	254090	248698	4874219	3884023
4631	enterolactone	Xenobiotics	Food Component/Plant	39626	LC/MS Neg	100003070	4515	297.113	10685477	78473-71-9													45802									1966284
4637	ergothioneine	Xenobiotics	Food Component/Plant	37459	LC/MS Pos Early	100002154	850	230.096	3032311	58511-63-0	C05570	HMDB03045	343530	508021	2480761	1059079	1257793	1833605	2430039	956802	469524	2994841	1772366	1305327	300659	100691	73065	898928	8.26311e+06	202462	435760	1073493	1212769	960425	2861469	1469787	2690046	2534655	615635	2485486	1235886	756398	6340206
1448	erucate (22:1n9)	Lipid	Long Chain Monounsaturated Fatty Acid	1552	LC/MS Neg	1087	6355.6	337.311	5281116	112-86-7	C08316	HMDB02068	4404310	954678	654438	809841	1517288	1315232	2936332	1490336	606546	1.62777e+06	1117242	6132261	5373639	2997640	2987197	774074	2560679	1168652	4370400	6915303	2485335	1844276	7882914	333560	2877093	1109762	4687592	4314981	4590319	2903415	2396278
4639	erythritol	Xenobiotics	Food Component/Plant	20699	LC/MS Polar	100000846	1491	167.056	222285	149-32-6	C00503	HMDB02994	113544	841774	563954	531645	108915	313767	230083	273232	1108053	485657											406764	609267	236495	102606	590023	120956	497042		312600	182670	104102
1337	erythronate*	Carbohydrate	Aminosugar Metabolism	42420	LC/MS Polar	100001320	2186	135.03	2781043	88759-55-1		HMDB00613	89660624	124455264	149733888	106087024	59710472	131728824	138466960	134886768	142904592	158871216	31372306	27446820	31275274	50723464	32454312	32031916	34988032	38424240	57713792	63804252	124234696	125804968	84349096	84529224	206008560	46870828	124322936	72533952	48373776	59527992	160545008
3268	estriol 16-glucuronide	Lipid	Estrogenic Steroids	57799	LC/MS Neg	100005412	3533	463.197		1852-50-2			5429030	1023341	2013890	810447	380464	106814	15389931	3630170	515901	332746															3889113
3266	estriol 3-sulfate	Lipid	Estrogenic Steroids	21294	LC/MS Neg	100000701	3380	367.122		50-27-1	C05141	HMDB00153	1492034	2039145	2506736	1754114	2262864	797637	25065114	1030684	1019228	4001440															1282328
3251	estrone 3-sulfate	Lipid	Estrogenic Steroids	18474	LC/MS Neg	1230	4417.3	349.111	3001028	438-67-5	C02538	HMDB01425			336048	34067	68096		284112	58672	148673	176339
363	ethylmalonate	Amino Acid	Leucine, Isoleucine and Valine Metabolism	15765	LC/MS Polar	2054	2785	131.035	11756	601-75-2		HMDB00622	1247926	922053	4227146	753641	5559298	3481718	1833350	1703180	951053	3150829	731080	345937		655002	323989	59550			641596	718123	2917565	1000775	1042120	2161087	2.0808e+06	552724	1091682		619586	1951980	868937
4134	FAD	Cofactors and Vitamins	Riboflavin Metabolism	2134	LC/MS Neg	327	2425	784.15	643975	146-14-5;84366-81-4	C00016	HMDB01248	769007	743631	905748	658462	396657	914409	672930	787579	535933	697829	468691	414698	443939	553501	323176	468542	417403	385627	576474	646822	556816	546862	789848	119836	901863	394475	1000112	754116	145680	566621	900348
4135	FMN	Cofactors and Vitamins	Riboflavin Metabolism	15797	LC/MS Neg	100000251	2390	455.097	710	130-40-5	C00061	HMDB01520	80434	105832	84021	100194	157833	112273	55571	64775	114770	70239	75364	36385	62780	64791	26736	49881	66989	36787	60395	38962	46503	47030	107522		85339	33527	126923	138111	22211	47223	142204
4186	folate	Cofactors and Vitamins	Folate Metabolism	1826	LC/MS Neg	328	1467	440.132	6037	59-30-3	C00504	HMDB00121	757657	391430	228100	242060	257132	298672		151907	473139	201040											120110	168161	124730		139870	86374	159911	236200			116573
77	formiminoglutamate	Amino Acid	Histidine Metabolism	43493	LC/MS Pos Early	100002500	1880	175.071	439233	816-90-0	C00439	HMDB00854		95335	973303	67368	159427		776887		64703	198496	79163				196280	48199	160909			123940	100838	2894801			285277				28440
1255	fructose	Carbohydrate	Fructose, Mannose and Galactose Metabolism	48195	LC/MS Polar	878	2065	225.062	5984	57-48-7	C00095	HMDB00660	2353931	17102656	7619082	11281862	4950805	4974793	4961260	5978888	24100244	13762343	384825	466863	375562	445921	322807		540911	465912	446372		8905627	13220240	3869614	1177362	9951982	3009269	13484289	1023153	3228048	776071	2014603
1142	Isobar: hexose diphosphates	Carbohydrate	Glycolysis, Gluconeogenesis, and Pyruvate Metabolism	46896	LC/MS Neg	100002180	551	338.989					1316441	3550949	5772554	1154336	1054607	5849603	4278454	2249577	901811	8413790	885228	1161790	4419054	1332530	1262451	131919		5788272	5285419	721068	1928959	1959279	947792	710698	2490681	878948	382914	1016846	134324	1421434	1245650
114	fructosyllysine	Amino Acid	Lysine Metabolism	46227	LC/MS Pos Early	100005373	2784	309.166	123708	21291-40-7			4458909	1866814	467604	2.09268e+06	1940605	1.3784e+06	1714758	1411341	1785372	1574168	463824	305573	175382	135736	186328	681885	2176237		154828	58609	236405	218676	2840549	232180	388021	193147	4946696	584441	47827		11378675
1355	fumarate	Energy	TCA Cycle	1643	LC/MS Polar	330	3084	115.004	444972	100-17-8	C00122	HMDB00134	57583120	31720334	51201264	35968632	60930520	38649864	58982588	17933184	33556392	35336204	43510024	23494572	37170120	31153252	41763092	35247756	32122884	13743933	37591304	46950888	45331956	39196168	47030452	14045179	93237872	24015424	53741108	41280000	4710056	23647224	61481216
1271	galactitol (dulcitol)	Carbohydrate	Fructose, Mannose and Galactose Metabolism	1117	LC/MS Polar	1003	2360	181.072	11850	608-66-2	C01697	HMDB00107											375141	387902	733254	587612	379919			855346	1182352	941344			2690043			1754853	4062415			2050088
1281	galactonate	Carbohydrate	Fructose, Mannose and Galactose Metabolism	27719	LC/MS Polar	100001026	3085	195.051	128869	299-28-5	C00880	HMDB00565	10681586		1690494	4635803		3.71355e+06		5152726	2844689				1128054	985266	630116	2124489	871235	761286	1080098	1.35185e+06			34540044	5400966		5225874	14223825	4326770	2883243	4833480	39685400
1272	galactose 1-phosphate	Carbohydrate	Fructose, Mannose and Galactose Metabolism	15706	LC/MS Polar	100000300	4552	259.022	123912	19046-60-7	C00446	HMDB00645	600746	1002041	10608158	576055	967364	3356620	1376229	3555908	444093	4150831			68287					58612	48917		514840	710529	159865		1237397	103819	467435	450823		635287	540464
583	gamma-glutamyl-alpha-lysine	Peptide	Gamma-glutamyl Amino Acid	55015	LC/MS Pos Early	100010901	2784	276.155	65254				2968803	493522	329442	295867	443015	356769	243200	286954	277375	130024	524165	225070	198553	134928	42241	376693	709385		240013	53569	274799	52760	524739	44614	177107	96985	416499	349881	91739	19023.3	1009756
584	gamma-glutamyl-epsilon-lysine	Peptide	Gamma-glutamyl Amino Acid	33934	LC/MS Pos Early	100001262	2725	276.155	7015685	17105-15-6		HMDB03869	2.07136e+06	626065	1492305	378606	534066	525350	416671	237358	257133	164237	451519	199556	168621	171927	84967	306098	1.04408e+06	74806	180066	120438	498367	316035	614670	109026	596487	105839	684395	937326	215755	119216	1184240
575	gamma-glutamylalanine	Peptide	Gamma-glutamyl Amino Acid	37063	LC/MS Pos Early	100001843	1986	219.098	440103	5875-41-2		HMDB29142	865093	914715	103157	483991	246367	848610	175514	277645	1060353		1036391	370480	112805	220324	111080	531925	919307	565721	250775	68925	272131	44823	760052		339317	69890	1245997	193677			826290
576	gamma-glutamylcysteine	Peptide	Gamma-glutamyl Amino Acid	1778	LC/MS Pos Early	1036	2118	251.07	842	636-58-8	C00669	HMDB01049			871920	1195717	602632	107714	228073	997956	277437	677915	80917					135436		75211						340780			171301		40454
577	gamma-glutamylglutamate	Peptide	Gamma-glutamyl Amino Acid	36738	LC/MS Pos Early	331	1775	277.103	92865	1116-22-9	C05282	HMDB11737	25725864	6511284	2316999	5159366	2738974	5707401	4657458	4961862	4189719	1475821	23309902	6003309	4792827	5237159	1990735	5727832	23951020	12699217	7235406	4603495	4709779	2300890	8814330	495056	5937513	4153101	4966002	11204753	7207284	598163	12746703
578	gamma-glutamylglutamine	Peptide	Gamma-glutamyl Amino Acid	2730	LC/MS Pos Early	1140	1430	276.119	150914	10148-81-9	C05283	HMDB11738	30201852	23932128	4898542	14563556	1954329	27294020	7284242	4628011	36779864	4.12522e+06	17793668	7.41504e+06	3.93244e+06	6459375	3737169	8060867	17620662	14808511	6497418	5900764	9816079	6459705	19591064	2084841	20409156	13146285	36850936	12713627	2662842	1989814	26920766
579	gamma-glutamylglycine	Peptide	Gamma-glutamyl Amino Acid	33949	LC/MS Pos Early	100001294	1535	205.082	165527	1948-29-4		HMDB11667	6319807	2465042	1301146	2799075	1205130	2145890	2187127	3501970	1544398	399475	6218891	1842039	1520839	1207677	521546	2408944	4.82948e+06	1074527	1492244	1516570	1331754	243344	3062287	256848	4215385	814617	2354343	3431162	1274895	265546	4628245
580	gamma-glutamylhistidine	Peptide	Gamma-glutamyl Amino Acid	18245	LC/MS Pos Early	1235	2740	285.119	7017195	37460-15-4			952417	174579	175489	130136	275384	183415	223741	264999	113337	92071	266156	105900	41765	23784		94774	220139		32831	32338	137979	61249	257391	31076	103900	32131	209773	188007	106922		522902
581	gamma-glutamylisoleucine*	Peptide	Gamma-glutamyl Amino Acid	34456	LC/MS Pos Early	100001485	2940	261.144	14253342			HMDB11170	559159	213948	126275	129731	192191	146165	81252	293651	136959	39869	72713		23977			73470	60633		24508		79821	40151	107199	26401	82466		137635	267822	49776		298038
582	gamma-glutamylleucine	Peptide	Gamma-glutamyl Amino Acid	18369	LC/MS Pos Early	1268	2991	261.144	151023	2566-39-4		HMDB11171	1525454	307675	275368	224398	298209	262963	225835	424356	199540	137121	382090	111969	57494			210354	393657		106425		151194	59965	300015	48047	132384	52798	268385	404644	73765		711904
585	gamma-glutamylmethionine	Peptide	Gamma-glutamyl Amino Acid	44872	LC/MS Pos Early	100001313	2640	279.101	7009567	17663-87-5		HMDB29155	2000510	486099	296957	377893	491195	469201	218429	569656	569599	140837	1370648	577644	183624	143624	75868	810416	1339025	268273	224459	112506	557965	117805	742849	142353	152908	208078	1018105	555432	70820		1357976
586	gamma-glutamylphenylalanine	Peptide	Gamma-glutamyl Amino Acid	33422	LC/MS Pos Early	100000491	2992	295.129	111299	7432-24-8		HMDB00594	620964	23715	65513	49146	89964	31017	49855	98611	24152		144483	35169				66981	113339		31121		38672		67173				76292	56152			194184
587	gamma-glutamylthreonine	Peptide	Gamma-glutamyl Amino Acid	33364	LC/MS Pos Early	100001314	1750	249.108	76078708	5652-48-2		HMDB29159	1008878	163194	198502	172779	184871	125723	194140	340569	106141	72331	227527		86870	82617		165861	192929		54077	47999	203347		122343		73343	19503	108904	185073	62826		347600
589	gamma-glutamyltyrosine	Peptide	Gamma-glutamyl Amino Acid	2734	LC/MS Pos Early	1102	2518	311.124	94340	7432-23-7		HMDB11741	814083	78937	75996	80669	154957	50829		153761			207352	82697	36722			97863	177318		43702		90756		115608		27813		138366	117091			322849
590	gamma-glutamylvaline	Peptide	Gamma-glutamyl Amino Acid	43829	LC/MS Pos Early	100001126	2700	247.129	7015683	2746-34-1		HMDB11172	1226548	278819	245735	192893	256323	215636	239260	339952	114190	146430	202650	126381	101776	44682	32770	214779	213169	42069	87146	58517	123184	90258	212623		129574	80461	266402	412642	75382		658542
5913	GlcNAc sulfate conjugate of C21H34O2 steroid	Partially Characterized Molecules	Partially Characterized Molecules	63699	LC/MS Neg	100021726	4336.7	299.639					609451	206188	961429	101852	238073	137721	4670674	225775		138042	37000					72232					207878			28857	48118		31790	18631			34931
4550	gluconate	Xenobiotics	Food Component/Plant	587	LC/MS Polar	338	2922	195.051	10690	527-07-1	C00257	HMDB00625	35680016	37862168	47473368	27310058	42814176	25380320	211763664	32564260	12143879	97069656	12297698	37957360	1.48093e+06	890497	1851181	4127688	1.49788e+06	2313226	1.0377e+06	1544554	84942232	95809464	8074976	6.20343e+06	185823648	3.66232e+06	16973312	19252280	8628533	3942231	71962224
1135	glucose	Carbohydrate	Glycolysis, Gluconeogenesis, and Pyruvate Metabolism	48152	LC/MS Polar	572	2342	225.062	5793	50-99-7	C00031	HMDB00122	470191552	383896256	314242080	298582560	388717088	387731552	164638656	272868000	379952000	366538208	85507984	85228800	51592824	48368760	54755496	77023632	77395432	33624588	60033960	22661850	207052720	250079616	219641232	184056304	258903936	162109984	229210016	335130496	71566008	46398172	326430304
1313	glucuronate	Carbohydrate	Aminosugar Metabolism	15443	LC/MS Polar	100000257	3233.3	193.035	444791	207300-70-7	C00191	HMDB00127	41934592	8346065	6.95347e+06	42873772	12829683	5614671	52257868	77216336	14842462	13097421	15709203	10989042	6191805	1528239	1438233	33641796	24019220	2108149	2243167	1.81485e+06	14451048	6725722	8081685	2210033	11493677	1030447	28220610	10006122	6980646	2841468	26877780
42	glutamate	Amino Acid	Glutamate Metabolism	57	LC/MS Pos Early	561	1500	148.06	611	56-86-0	C00025	HMDB00148	1142419072	667627008	918796672	658022464	766838144	725930624	969028416	881348928	719556736	849570368	357541632	297147840	310116576	530834080	327596096	316317632	422424384	581292800	668935232	694128192	758184576	780929408	574402496	938253376	1111760640	552080192	615936384	599649856	520516032	452094208	904710016
51	glutamate, gamma-methyl ester	Amino Acid	Glutamate Metabolism	33487	LC/MS Pos Early	100001103	2170	162.076	68662	1499-55-4;1499-55-4		HMDB61715	79566224	46528464	209931536	55684132	83692448	102861472	116095040	135238752	72186920	125962208	21982600	24825934	18740834	28838462	18450526	18772024	17468302	25323856	51511036	45760256	90622824	56317680	40502620	42116616	64731236	27533150	118464728	41847260	6516747	42032000	78345136
43	glutamine	Amino Acid	Glutamate Metabolism	53	LC/MS Pos Early	563	1291	147.076	5961	56-85-9	C00064	HMDB00641	480073536	513712384	220518224	398835456	54469296	412213856	174415008	110220664	623038400	231328864	70809296	38922344	129080544	175167840	73608192	64176272	85009384	57582724	172249200	153597616	210649264	375028064	274195840	469056192	539862720	286859200	354664192	246701984	170289984	170919872	513705824
5878	glutamine conjugate of C6H10O2 (2)*	Partially Characterized Molecules	Partially Characterized Molecules	63660	LC/MS Pos Early	100020262	2383	243.134					524853			368023	60232		81782	72521	310675	22242													506571	218209	288953	153532	127274			457300	565173
1558	glutarate (C5-DC)	Lipid	Fatty Acid, Dicarboxylate	396	LC/MS Polar	339	2900	131.035	743	110-94-1	C00489	HMDB00661	881613	942236	1047624	814214	1565981	956816	1968316	1070225	1850239	1166773	1038076	136947	402508	733850	387075	352755	4634715	300778	914310	1190214	765642	5495971		767669	1988760	422664	739360	723278	332798	660033	506188
120	glutarylcarnitine (C5-DC)	Amino Acid	Lysine Metabolism	44664	LC/MS Pos Early	100001593	2393	276.144	71464488	102636-82-8		HMDB13130	166552	164155	213231	202196	421672	196182	1429340	280406	69886	252071	100144					28959	97832		21344		96474	24510	51773	36208	416637	24913	59554	68299			133575
514	glutathione, oxidized (GSSG)	Amino Acid	Glutathione Metabolism	27727	LC/MS Pos Early	448	2667	613.159	65359	103239-24-3	C00127	HMDB03337		1.0383e+06	6466789	4233781	699348	3220132	844612	4411748	4629747	7.11583e+06	373732	5034703	4619342	9131198	7003146	5849823	761425	8382909	10464155	13623196	9983091	13222429	2276949	7086617	11451544	8478899	3773955	1354321	154681	8938719	3669873
513	glutathione, reduced (GSH)	Amino Acid	Glutathione Metabolism	2127	LC/MS Pos Early	496	2000	308.091	124886	70-18-8	C00051	HMDB00125			23449836	6836230	1.86441e+06	614347	1256830	16660033	1743489	28605906	159721	588366	92153	262045	336097	3328415		4723997	713682	1822326	248002	815235		29767428	1588457	440476	675722		221840	5295263	158334
1155	glycerate	Carbohydrate	Glycolysis, Gluconeogenesis, and Pyruvate Metabolism	1572	LC/MS Polar	1052	2070.4	105.019	752	600-19-1	C00258	HMDB00139	166820112	171373664	268941600	143869584	281661120	255239344	241356032	237485776	163403072	253577488	98251216	78379136	95764632	71429456	47799640	97824744	115029792	96336640	101829816	89332048	177842800	125128896	268259168	146149184	198124144	166061760	372989088	246140736	205489472	81179896	334126976
2690	glycerol	Lipid	Glycerolipid Metabolism	15122	LC/MS Neg	1254	758	91.0401	753	56-81-5	C00116	HMDB00131	9187067	6422439	39631248	4699548	16993408	25493222	24351852	19579634	7934716	34851644	1870677	4501643	3371781	3453532	2857083	4544148	2197822	2800518	4571512	3933250	7838578	6097408	8197285	9186104	10529491	5447118	10967117	15264623	5382125	9859265	23114576
2691	glycerol 3-phosphate	Lipid	Glycerolipid Metabolism	43847	LC/MS Pos Early	100000258	580	173.021	754	29849-82-9	C00093	HMDB00126	38764112	13327200	30718312	6819537	10574559	25172588	29993244	9187739	8131013	17123252	3300216	1189747	873587	1233080	1545711	7816773	2.73584e+06	1321128	525535	2608117	6.20161e+06	9677255	3524422	7171499	15638062	10581905	3193473	11303343	659790	4182674	6514239
2103	glycerophosphoethanolamine	Lipid	Phospholipid Metabolism	37455	LC/MS Polar	100001620	3075	214.049	123874	33049-08-0	C01233	HMDB00114	38240644	21925870	99039432	15704047	14455965	44054188	78340624	30078760	18634278	84889368	25939800	17174700	26621276	17414532	12450516	37083184	18017526	12939982	21065184	30005608	14780387	6258843	15863233	13135590	9585031	12072314	34878464	8742937	3524996	18189056	33025448
2696	glycerophosphoglycerol	Lipid	Glycerolipid Metabolism	48857	LC/MS Polar	100001619	2430	245.043	439964		C03274		18179232	8061029	23443098	11391960	16606379	14278603	14480445	14460885	7096055	19066732	6428297	6657489	6493505	5466130	4077981	3480390	3477857	9172121	7.56161e+06	7121705	9877172	8245880	5614235	8272842	8472667	3920853	7647021	4740451	3183340	7139519	7330078
2105	glycerophosphoinositol*	Lipid	Phospholipid Metabolism	47155	LC/MS Polar	100001621	3850	333.059	167572	16824-65-0			13999563	7884696	24171728	9063903	40532912	14934054	13645776	12209310	4287364	23314496	5449937	3778442	8844650	7865045	4169474	3380530	4290132	10208027	8725717	10584177	9856634	12872115	7145725	5799188	6877788	6.78751e+06	12241353	5412892	5155579	9539836	4245457
2099	glycerophosphorylcholine (GPC)	Lipid	Phospholipid Metabolism	15990	LC/MS Pos Early	100000269	672	258.11	71920	28319-77-9	C00670	HMDB00086	102255616	68430584	266112624	52306048	46135828	118150256	199232464	85127872	84421736	299008608	46951944	42941064	64083116	32490072	31882508	68710536	29303774	20061688	39387680	67402104	36470812	18255204	34333192	50134428	28462158	45633720	89022544	26134538	15623056	94765240	74033248
2104	glycerophosphoserine*	Lipid	Phospholipid Metabolism	57404	LC/MS Pos Early	100015666	577	260.053	3081457				373274	161373	466845	112534	888434	139796	357431	85153	129325	546877	321938	266790	488926	199281	252300	813573	578789	318175	182100	322279	209527	165018	160429	154412	78421	59961	335897	41360		301015	321629
1	glycine	Amino Acid	Glycine, Serine and Threonine Metabolism	58	LC/MS Pos Early	340	1375	76.0393	750	56-40-6	C00037	HMDB00123	124737528	61786264	80268016	85579432	92348840	80569856	109212992	112923256	67979104	64886944	68858488	42687564	47833676	43677160	26998160	58421240	68842176	33640440	60641432	68521480	70188360	35775268	71611216	58274808	164165136	34649752	75583440	71197384	51414260	55876112	128456216
3286	glyco-beta-muricholate	Lipid	Primary Bile Acid Metabolism	62066	LC/MS Neg	100020214	4762	464.302					1.57164e+06	482899	648973	304748	364973	125542	8154522	319650	54739	224658
3278	glycochenodeoxycholate	Lipid	Primary Bile Acid Metabolism	32346	LC/MS Neg	1628	5236.1	448.307	12544	16564-43-5	C05466	HMDB00637	3076565	7497999	7.36215e+06	4207853	4536801	6189093	119090672	902546	474450	6.79573e+06	126901	1062993	1034408	129422	211068	2256602	614079	109156	63723	103970	6373975	685105	157207	338615	1300995	65589	1.64061e+06	299307	5066007	1804286	337214
3291	glycochenodeoxycholate 3-sulfate	Lipid	Primary Bile Acid Metabolism	52974	LC/MS Neg	100006641	4820	263.628					2865702	548886	2720299	1636445	403898	80363	8762440	2097183	264807	956515	96208	43944	32495			36403	75853	66918			1251267	33634	28838	73619	1478950		703059		63217	207811	239358
3271	glycocholate	Lipid	Primary Bile Acid Metabolism	18476	LC/MS Neg	342	5163	464.302	10140	475-31-0;863-57-0	C01921	HMDB00138	4351647	8215469	11621883	4709289	5385402	5771038	109337360	402672	175055	12493771	200228	1226942	570267	554858	595305	1362222	1820499	67893	75105	513843	3652356	1400310	51277	175999	2780186		3626323	551498	3154995	9387547	1326005
3349	glycocholenate sulfate*	Lipid	Secondary Bile Acid Metabolism	32599	LC/MS Neg	100001989	4750	254.623					905893	223843	549836	301291	183495	27868	3696434	890115	85238	180649	681804	157534	127617	53908	38603	226625	210916	111504	56877	33433	991639	262457	260581	286411	1.96024e+06	91354	535920	140637	94346	58886	813603
3354	glycodeoxycholate 3-sulfate	Lipid	Secondary Bile Acid Metabolism	52975	LC/MS Neg	100006642	4875	263.628					1.69545e+06	512491	3384656	1010201	770639	142447	11676228	4850274	309732	592563	289997	36641					770370	79873							519601
3340	glycohyocholate	Lipid	Secondary Bile Acid Metabolism	42574	LC/MS Neg	100004083	5020	464.302					1.79265e+06	718146	926230	564139	307403	167254	10467275	200108	119962	1.5814e+06											339184				1521694		133204		110518	53196
3314	glycolithocholate sulfate*	Lipid	Secondary Bile Acid Metabolism	32620	LC/MS Neg	100001657	5011	255.631	72222	15324-64-8	C11301	HMDB02639	1162420	586710	1069989	1000895	506487	57165	10945830	1956234	222892	338309	1026047			30250	83585	51086	5387515	312944		18925	131550				216120		59889				28724
2919	glycosyl ceramide (d16:1/24:1, d18:1/22:1)*	Lipid	Hexosylceramides (HCER)	57457	LC/MS Pos Late	100015730	3373	782.65													222725
2917	glycosyl ceramide (d18:1/20:0, d16:1/22:0)*	Lipid	Hexosylceramides (HCER)	57595	LC/MS Pos Late	100015882	3414	756.635													78147									169529
2920	glycosyl ceramide (d18:1/23:1, d17:1/24:1)*	Lipid	Hexosylceramides (HCER)	57448	LC/MS Pos Late	100015751	3667	796.666
2921	glycosyl ceramide (d18:2/24:1, d18:1/24:2)*	Lipid	Hexosylceramides (HCER)	57453	LC/MS Pos Late	100015745	3380	808.666													150121									136439	36592
2896	glycosyl-N-palmitoyl-sphingosine (d18:1/16:0)	Lipid	Hexosylceramides (HCER)	53013	LC/MS Pos Late	100009272	2623	700.572					2112680	1541456	1048768	1366035	501327	897154	1177844	533977	1535639	543725	1332217	1158872	2.84218e+06	2375128	3025857	617169	1813820	3492257	2551943	2888974	668552	778496	1265820	731672	1361920	832774	905876	570882	241494	2640376	561818
2897	glycosyl-N-stearoyl-sphingosine (d18:1/18:0)	Lipid	Hexosylceramides (HCER)	52234	LC/MS Pos Late	100001882	3053	728.604					98642	143024	50164			104437	166149	74044	631679						134013			395450							88064	54862
3328	glycoursodeoxycholate	Lipid	Secondary Bile Acid Metabolism	39379	LC/MS Neg	100002911	5033	448.307	12310288	64480-66-6		HMDB00708	75814	146720	300170	68315		70633	2226276			296205			513929			524965	30964				1562115			86465					222703
3331	glycoursodeoxycholic acid sulfate (1)	Lipid	Secondary Bile Acid Metabolism	63731	LC/MS Neg	100020819	4309	263.628					381834	64693	641883	130466			1406182	359819		507162	20737		79256			129166	35025				3839494			77284	243525		19986
757	glycylleucine	Peptide	Dipeptide	34398	LC/MS Pos Early	100001258	3059	189.123	92843	869-19-2	C02155	HMDB00759	103621		1051934		94788		467402	59217		584429	51371				26774	52645	34686			61290	144578	88811		276752	66051				80471	29666	50978
767	glycylvaline	Peptide	Dipeptide	18357	LC/MS Pos Early	100000487	2734	175.108	97417	1963-21-9		HMDB28854	55649	34617	293382		70014		129148	62372		169206	48456				39134	54394	26931		29740	39417	100893	75915		38913	55741		25459		37277	34695	96813
4294	guaiacol sulfate	Xenobiotics	Benzoate Metabolism	46111	LC/MS Neg	100004208	2344	203.002	22473			HMDB60013		49782	137070	42543	33717	30026	91247	25082	73682	61275											59267	54212	27756	37887	169769	20043	22821	84605		23662	45711
506	guanidine	Amino Acid	Polyamine Metabolism	22287	LC/MS Pos Early	100000992	2027	119.104	3520	50-01-1	C17349	HMDB01842					77325			18581828		38413
475	guanidinoacetate	Amino Acid	Creatine Metabolism	43802	LC/MS Pos Early	344	1937	118.061	763	352-97-6	C00581	HMDB00128	2149173	1163932	1015143	1308156	1323458	5201488	2414118	1414156	701009	2934987	5354689	5567101	2093596	1870000	1088482	6261691	7353018	2829466	1641171	1335560	3306557	969499	1818666	1580088	1368894	1199600	2951018	2098590	2671419	1322105	2593055
3994	guanine	Nucleotide	Purine Metabolism, Guanine containing	32352	LC/MS Pos Early	172	2032	152.057	764	73-40-5	C00242	HMDB00132	804138	319232	427308	364699	174407	169826	224330	315929	1.01399e+06	166470	222921	137590	644900	2615990	2701139	72089	82283	2942343	10531454	1836625	2726253	2485309	381103	3049500	3539280	3023149	322301	3256542	449466	5000265	2722204
3993	guanosine	Nucleotide	Purine Metabolism, Guanine containing	1573	LC/MS Neg	1099	1662	282.084	6802	118-00-3	C00387	HMDB00133	9380481	6.61511e+06	3933657	9849577	2276687	3252329	8813729	9648113	14127035	3330399	9008054	7046677	8607393	8976507	5801401	7673520	10391049	8117774	12923427	7778532	9328298	6.45833e+06	10442586	9611487	15153455	17047188	12591484	13381720	5769153	11847379	15725368
3989	guanosine 3'-monophosphate (3'-GMP)	Nucleotide	Purine Metabolism, Guanine containing	39786	LC/MS Neg	100002704	773.9	362.051	3522	117-68-0			320711	112731		21727	148718	103779	334389	108170	144565			56200	201170		129552			311467	641313	209528	327620				24852		115151	93232		313154
3988	5'- GMP	Nucleotide	Purine Metabolism, Guanine containing	2849	LC/MS Pos Early	347	800	364.065	6804	5550-12-09	C00144	HMDB01397	3858407	2172680	6.82518e+06	2294679	924414	1353485	5607555	6070334	1.54788e+06	5082245	2151410	1549640	1274901	4799899	4711881	1025858	805137	7446335	3.92954e+06	10178916	4625889	9537011	2186292	4647844	9807277	2928532	1404090	2176517	517572	2113342	1.67459e+06
4157	gulonate*	Cofactors and Vitamins	Ascorbate and Aldarate Metabolism	46957	LC/MS Polar	100001586	2750	195.051	152304	20246-53-1	C00257	HMDB03290	51697052	21378298	49626544	36444424	18571972	24431748	93665056	94428328	28620492	44110324	9713334	5.90102e+06	3959043	4997814	3610827	8405770	4661960	7737342	10245610	6276660	33771852	27831416	22988208	29436682	46098108	10568738	30690382	15922998	7.31642e+06	17960768	29088500
4206	heme	Cofactors and Vitamins	Hemoglobin and Porphyrin Metabolism	41754	LC/MS Pos Late	100001386	1124	616.176	26945	14875-96-8	C00032	HMDB03178	8832300	5695671	418157	3213307	5709357	1604545	349260	356346	2330904	1749802	1306056	2269434	1793253	5289261	1006003	1163714	276257	592850	1775917	2.08526e+06	4.01816e+06	3576158	3534292	8361143	14397457	741244	2854482	4923283	293302	4163567	11375770
5711	HEPES	Xenobiotics	Chemical	21248	LC/MS Neg	100000843	1022	237.091	23831	7365-45-9			2442728	595674496	48218304	402107840	956295	562783488	20619996	204784768	694721408	412479968	328375	1350902	3506932	4552632	812267	370524	1063778	579315	1178714	1396535	363126752	398027712	348994720	2760054	380284224	250382400	410571264	1119051904	128977112	12259019	404324736
1467	hexadecadienoate (16:2n6)	Lipid	Long Chain Polyunsaturated Fatty Acid (n3 and n6)	57652	LC/MS Neg	100009394	5398	251.202	13932172	28290-73-5		HMDB00477	596918	355378	279356	358922	257771	637896	851606	1171738	406691	315761	225533	249326	564407	454499	335468	527203	560621	125600	1108118	580872	812976	534385	1427007	388070	427443	370467	1005906	905143	605968	473220	1892797
1736	hexanoylcarnitine (C6)	Lipid	Fatty Acid Metabolism (Acyl Carnitine, Medium Chain)	32328	LC/MS Pos Early	100000781	3358	260.186	6426853	6920-35-0		HMDB00705	1173472	331849	2050461	370677	585089	643996	1697841	191078	1119551	4254294	81750	228884	44246	77197	73092		67835	121835	32668	302559	3205826	1.62461e+06	972173	3856478	309136	440838	1680619	511530	405265	2118329	1485260
2045	hexanoyltaurine	Lipid	Endocannabinoid	63224	LC/MS Neg	100021223	3040	222.081	2245940
4257	hippurate	Xenobiotics	Benzoate Metabolism	15753	LC/MS Neg	100000014	2106.9	178.051	464	495-69-2	C01586	HMDB00714	271415	6688802	2586178	4.17346e+06	832928	7.13574e+06	707809	1879869	4.00796e+06	445318	47727			62337	47108		42316		91339	81537	1823779	2413292	1440096	293283	1490272	946612	1474922	111229	982532	3087507	4831936
83	histamine	Amino Acid	Histidine Metabolism	1574	LC/MS Pos Early	354	3035	112.087	774	51-45-6	C00388	HMDB00870	2387873	2259015	4183229	884816	675893	1039295	402870	3243739	1399325	2832627	8535668	19124810	6106154	8.02603e+06	9650200	12843902	5454127	11129629	22460144	23927816	24019276	6160979	19909940	10602364	4457975	26767256	6388747	23585220	7.92008e+06	12868350	42266568
67	histidine	Amino Acid	Histidine Metabolism	59	LC/MS Neg	355	755.9	154.062	6274	5934-29-2	C00135	HMDB00177	56585380	22576532	19536464	22894596	35126232	25915144	21082330	21169108	24998908	26190290	18978936	13325393	13930563	10679661	10008673	20167446	20126004	7.79e+06	16364550	16139259	18295856	19002416	26132634	12623376	21579504	13216943	19631512	22555480	12455740	14736977	34213744
442	homoarginine	Amino Acid	Urea cycle; Arginine and Proline Metabolism	22137	LC/MS Pos Early	100000961	2882	189.135	9085	156-86-5	C01924	HMDB00670	3343705	4742484	11391350	3119197	2308635	5855471	3230452	4057900	5067809	5172378				1205783					907865	1.65816e+06	1060934	789236		1270228	1662404	370393				121658
80	homocarnosine	Amino Acid	Histidine Metabolism	1633	LC/MS Polar	41	3938.7	239.115	10243361	3650-73-5	C00884	HMDB00745	113535	108591		52609			104759	45530	601111	203775				155615	37257		38020		59556	65322	173392	176708	165096	196149	170383	88176		211500	69002	79245	104569
4677	homostachydrine*	Xenobiotics	Food Component/Plant	33009	LC/MS Pos Early	100001550	1750	158.118	441447	1195-94-4	C08283	HMDB33433	73109	126055	158841	132410	119405	367307	221733	133195	115397	375414											400323		554679		956024	166777	1740866				87880
1605	hydroxy-CMPF*	Lipid	Fatty Acid, Dicarboxylate	62277	LC/MS Neg	100019794	1516	255.087							78418		17309			26953		188689				26843			89141	19617			17631	45342		52319	34873			319149	39191	94776	90933
111	hydroxy-N6,N6,N6-trimethyllysine*	Amino Acid	Lysine Metabolism	62959	LC/MS Pos Early	100021123	2759	205.155					610850	521276	576838	707566	378088	765757	907198	602869	312970	512691	1498972	697041	186968	102090	106399	2469771	9699910	151248	151693	148008	382514	263564	904665	419319	794678	285972	1160395	390998	127994	204375	2615349
41	hydroxyasparagine	Amino Acid	Alanine and Aspartate Metabolism	62060	LC/MS Pos Early	100020205	1149	149.056	97663		C03124	HMDB32332	352530	241343	513617	188091	153277	291980	474831	292386	267528	426841			27504	42722	25578		30685		94792	95964	319019	207571	115912	287935	496296	134744	229875	264915	45547	371796	225830
2943	hydroxypalmitoyl sphingomyelin (d18:1/16:0(OH))	Lipid	Sphingomyelins	62851	LC/MS Pos Late	100021000	2056	719.57					1736669	1935916	1103882	1446866	929891	2708432	1514092	1840710	2856368	1078917	1344697	911242	1012617	953390	893044	629581	979778	664721	1.31686e+06	1709271	1.26996e+06	1769180	1.64828e+06	1260729	1536187	2749962	1106372	1677865	740257	2374584	1206028
3339	hyocholate	Lipid	Secondary Bile Acid Metabolism	34093	LC/MS Neg	100001279	5046	407.28	92805	547-75-1	C17649	HMDB00760									24849								71781			224828				46182	8931936
423	hypotaurine	Amino Acid	Methionine, Cysteine, SAM and Taurine Metabolism	590	LC/MS Pos Early	358	724	110.027	107812	300-84-5	C00519	HMDB00965	9265355	5391993	6688545	6163090	10364456	12348145	13476061	9518415	7514899	6619616	5331683	2510533	3098755	2137570	2534931	2414356	3452921	10856141	4644587	4591467	16960944	16530336	4336373	3286895	14470803	3088685	2582493	10068115	9051730	3283321	6784386
3933	hypoxanthine	Nucleotide	Purine Metabolism, (Hypo)Xanthine/Inosine containing	3127	LC/MS Neg	171	1291.2	135.031	790	68-94-0	C00262	HMDB00157	53643696	35865008	28532280	77485040	23729976	44394020	48818380	60947876	50384564	31517400	38433688	36808620	53058452	38726044	23246216	33419048	33819808	37672528	63313328	32491284	48554344	35003076	40603108	27472704	59704404	31248924	41116928	60733120	40039168	49705056	67194352
5081	ibuprofen	Xenobiotics	Drug - Analgesics, Anesthetics	17799	LC/MS Neg	1487	4925	205.123	3672	15687-27-1	D00126	HMDB01925		1577514		1221811			26516378
5086	ibuprofen acyl glucuronide	Xenobiotics	Drug - Analgesics, Anesthetics	38366	LC/MS Neg	100002406	4976	381.156	163959	115075-59-7				246261	48882	122543	65311		2919061			436941
78	imidazole lactate	Amino Acid	Histidine Metabolism	15716	LC/MS Pos Early	100000263	2040	157.061	793	14403-45-3	C05568	HMDB02320	49265	51772	91579	124213	29933	141420	221111	73569	81765	97555	73489	79573	112710	62036	28160	155768	173376		81702	84932	295292	307002			1049835		47200			269683	65378
76	imidazole propionate	Amino Acid	Histidine Metabolism	40730	LC/MS Pos Early	100003434	2263	141.066	70630	1074-59-5		HMDB02271	129282	98009	2046323	129159	80434	115868	271957	105191	266762	278238	224720	128547	86747	238563	1.02846e+06		211676		223386	2042144	1697679	443599	61150	1118998	35706200		137373	131556	189810	114936	128302
277	indoleacetate	Amino Acid	Tryptophan Metabolism	27513	LC/MS Neg	100001034	2200	174.056	802	6505-45-9	C00954	HMDB00197	103818	25113	109624	40308	58534	38584	165076	56214	30246	77158			21248		40738		55318		30831	26044	228158	104282	114942	133388	674700	56944	112068	98142	70050	44810	148457
276	indolelactate	Amino Acid	Tryptophan Metabolism	18349	LC/MS Neg	100000463	2286	204.067	92904	832-97-3	C02043	HMDB00671	270093	341519	527041	162051	177873	342922	2708614	497297	494091	339518	70491		115876	88465	85809		446482		100760	63105	735647	675889	204049	516992	1097393	137175	280292	278811	113179	244895	253797
3932	inosine	Nucleotide	Purine Metabolism, (Hypo)Xanthine/Inosine containing	1123	LC/MS Neg	361	1602.1	267.074	6021	58-63-9	C00294	HMDB00195	81973528	51192792	78811448	89139384	26674714	33295650	90983616	104122704	88789184	56131964	58541880	55492328	58398792	58389064	34115116	62505632	74645744	46444652	70973296	43429120	70181152	60932848	72523136	87189384	117663904	107788712	85336216	91251464	52972000	107968592	98914384
3931	inosine 5'-monophosphate (IMP)	Nucleotide	Purine Metabolism, (Hypo)Xanthine/Inosine containing	2133	LC/MS Pos Early	362	650	349.054	8582	4691-65-0	C00130	HMDB00175	3906096	898247	1887225	982561	58477	353237	1205290	2783438	607096	876911	4977617	2215117	3680601	12199897	9681033	2598460	2038243	21068732	9330691	35524172	2829139	2032452	1546904	827896	6210447	2654460	403132	1028963	576111	868165	1161546
2075	inositol 1-phosphate (I1P)	Lipid	Inositol Metabolism	43849	LC/MS Polar	370	4785	259.022	440194	573-35-3;106032-59-1	C01177	HMDB00213	2563582	3843895	4948855	3210589	2238850	6177413	2088306	10540707	3201718	4833038	669085	563303	386734	513855	117929	248385		271638	559010	646032	3226723	3.42321e+06	2885936	1049569	6247882	1262515	1328989	3150508	288686	992443	5062797
379	isobutyrylcarnitine (C4)	Amino Acid	Leucine, Isoleucine and Valine Metabolism	33441	LC/MS Pos Early	100001055	2810	232.154	168379	25518-49-4		HMDB00736	7550976	1785647	2025255	5295049	1699711	1179166	4230103	1386448	3468997	1890568	1449919	2398865	537530	473142	385870	416922	801439	512290	618970	2177167	3340812	3250268	5950617	341258	2332814	3324297	2840990	2495489	1407784	739658	978382
345	isoleucine	Amino Acid	Leucine, Isoleucine and Valine Metabolism	1125	LC/MS Pos Early	376	2800	132.102	6306	73-32-5	C00407	HMDB00172	481430752	264476592	233492720	247722800	321484160	257311984	123778872	244721952	269105248	200149632	88515584	60122240	74930496	42410460	46679656	112167824	106563704	36514676	84719936	69005728	152018400	159588288	174377280	71300160	142131024	110257512	179374032	213269888	86028000	61966224	283741248
791	isoleucylglycine	Peptide	Dipeptide	40008	LC/MS Neg	100003169	1992	187.109	342532	868-28-0		HMDB28907	24188	36633	907819		240271	59017	277318	72217	24716	349577										26093	97627	136401		171068	88004	39657	37793	14841	716263	54790	20190
313	isovalerate (C5)	Amino Acid	Leucine, Isoleucine and Valine Metabolism	44656	LC/MS Neg	100000708	1564	101.061	10430	503-74-2	C08262	HMDB00718	587160	576231				125576			374034		160801		133540	267776	1626794	195312	944132		97563	837347	202009	1820759	215636		2943103	263164		219070			371067
316	isovalerylcarnitine (C5)	Amino Acid	Leucine, Isoleucine and Valine Metabolism	34407	LC/MS Pos Early	100001393	3085	246.17	6426851	31023-24-2		HMDB00688	1412288			889236	187148		625052	174798	481909		1232919	765761			76858	132758	469242	223479		387413	427310	2.04255e+06	618022	66895	973139	378787	659801	952499	251284		550246
315	isovalerylglycine	Amino Acid	Leucine, Isoleucine and Valine Metabolism	35107	LC/MS Neg	100001452	1950	158.082	546304	16284-60-9		HMDB00678		116759				105487		60133														95634			117531		61160	104534		94817
254	kynurenate	Amino Acid	Tryptophan Metabolism	1417	LC/MS Neg	98	2224	188.035	3845	492-27-3	C01717	HMDB00715	187872	213868	214964	143452	253850	283963	2416381	721292	220137	174421	27818		21229		44034	27009	51262			32547	145065	207990	44628		1303765		133623	100758		62154	94380
250	kynurenine	Amino Acid	Tryptophan Metabolism	15140	LC/MS Pos Early	100000265	2739	209.092	161166	2922-83-0	C00328	HMDB00684	5066726	8822626	9945445	3379430	5142317	7.73745e+06	10117647	2920544	1.25226e+06	10158878	7174599	7599782	2193389	1051459	1358851	2617096	2232471	6.00044e+06	5252357	5642302	7443745	2285910	6241325	1.75804e+06	1.92151e+06	1247572	5.70676e+06	7565595	3239813	1.84758e+06	6466214
1152	lactate	Carbohydrate	Glycolysis, Gluconeogenesis, and Pyruvate Metabolism	527	LC/MS Polar	482	1469	89.0244	612	79-33-4	C00186	HMDB00190	798570624	385392544	1471465216	531841312	733616256	900815168	1209527040	687526784	593964416	1374304512	112360752	93573944	149306672	150741968	71973536	83696264	120636032	100300584	209054704	186147952	603665472	594843008	473877184	808731328	839014016	237806368	628125504	356057728	364393344	637412928	651725952
419	lanthionine	Amino Acid	Methionine, Cysteine, SAM and Taurine Metabolism	42002	LC/MS Pos Early	100003892	1730	209.059	98504	3183-08-02			110996				126637	28388	127885			78980		81942													157826
1751	laurylcarnitine (C12)	Lipid	Fatty Acid Metabolism (Acyl Carnitine, Medium Chain)	34534	LC/MS Pos Late	100001392	1235	344.279	10427569	25518-54-1		HMDB02250							197923	62057	55760	76107											480305	216695	268807	845880		117103	321177	64977	60543	538625	435696
298	leucine	Amino Acid	Leucine, Isoleucine and Valine Metabolism	60	LC/MS Pos Early	397	2864	132.102	6106	61-90-5			628244352	294303808	299258720	266352048	429721600	309728480	234879488	253736368	267510128	274433696	159566784	104998720	133314344	61898768	83947432	190225216	178369376	61670208	176519472	113791768	175140880	159701632	220039680	99953784	178023456	105761896	225277072	224217088	97586752	91659216	397059872
983	leucylglutamine*	Peptide	Dipeptide	48189	LC/MS Pos Early	100003183	2620	260.161	4305457			HMDB28927	85025	183932	674214		108136	82804	362646	162773	94074	428377											220770	289427	45291	673305	136028	95242	76454	33403	128779		82737
810	leucylglycine	Peptide	Dipeptide	40045	LC/MS Neg	100003185	2050	187.109	79070	686-50-0		HMDB28929	206220	368849	1853823	17730	255462	164090	2481993	163074		720795	51734		44172	23182	20163	31671	33212		57269	42228	158680	127032	100548	294831	127559	71288	48750	90824	178484	60742	94220
5107	lidocaine	Xenobiotics	Drug - Analgesics, Anesthetics	35661	LC/MS Pos Early	100001538	3250	235.18	3676	137-58-6	D00358	HMDB14426	18516722	3475567	35658860	3658526	5126857	3.69454e+06	33042364	2387791	1370263	15216213	1789751	1557680	754692	1438416		571241	342215						1678546	1793426	9567649	814878	5676307	3224395	1376027	49585
2947	lignoceroyl sphingomyelin (d18:1/24:0)	Lipid	Sphingomyelins	57330	LC/MS Pos Late	100006298	3437	815.7		60037-60-7			4044749	3823121	2443145	2326948	3854820	5938039	3485864	2590626	4080329	2025830	1600603	1451121	3.50885e+06	3040938	4879511	978507	1918589	3.52327e+06	2742554	3461179	2.00412e+06	2521030	3041957	3676760	5571225	4324921	1697153	2056181	3589278	4985872	3759879
1759	lignoceroylcarnitine (C24)*	Lipid	Fatty Acid Metabolism (Acyl Carnitine, Long Chain Saturated)	57515	LC/MS Pos Late	100015834	1603	512.467					63926					129415			53730		130400	85528	94537	71738	93844	52296	149788		93629	324545		61500	160229	71444	117624	115174	110721			231229	112060
1468	linoleate (18:2n6)	Lipid	Long Chain Polyunsaturated Fatty Acid (n3 and n6)	1105	LC/MS Neg	180	5535	279.233	5280450	60-33-3	C01595	HMDB00673	244831776	26732288	18451240	18600556	27405262	55256636	69411928	75966960	29613210	36314488	500364864	488463680	802306432	300598976	527990656	658962560	1240134144	46021872	347453184	1224143488	65686680	63468040	942653888	38794064	40455888	57691572	370847936	350212512	170240128	106421864	413851808
1470	linolenate (18:3n3 or 3n6)	Lipid	Long Chain Polyunsaturated Fatty Acid (n3 and n6)	34035	LC/MS Neg	100001337	5450	277.217	5280934		C06426	HMDB03073	9366153	1857577	1106103	1731926	1272110	3385660	3767861	8820710	1441915	1462199	6403472	8626479	12200204	7627113	9813758	12539492	24658580	2163716	11803768	22171216	8760616	3566032	21986968	1791029	2273445	4129688	7058768	8733139	6719041	2817613	21204412
1779	linolenoylcarnitine (C18:3)*	Lipid	Fatty Acid Metabolism (Acyl Carnitine, Polyunsaturated)	57511	LC/MS Pos Late	100015831	1310	422.327											76263	106831	54989								38373		67584	42787				69261			89362			40305	125634
2047	linoleoyl ethanolamide	Lipid	Endocannabinoid	52608	LC/MS Neg	100006726	6150	322.275	5283446	68171-52-8		HMDB12252	73812					27662	45527				157238	715682	302887	224942	157401	84441	692510	67201	598697	4306903	35113	36026	1306964		24013	24844	297804	819702	587695	36352	292813
1778	linoleoylcarnitine (C18:2)*	Lipid	Fatty Acid Metabolism (Acyl Carnitine, Polyunsaturated)	46223	LC/MS Pos Late	100003151	1430	424.342	6450015	36816-10-1		HMDB06469	483264	137595	175343	375383	58646	274138	496887	558098	462811	174097	640819	326668	320522	489739	140668	570948	1382008	117771	1288469	1082446	568214	524577	1795235	1135582	177624	490626	1395627	461112	359185	820700	1746858
1829	linoleoylcholine*	Lipid	Fatty Acid Metabolism (Acyl Choline)	57463	LC/MS Pos Late	100015760	1388	366.337										187128		306462	166482								243943			63796	219125	256842	1324118	120776	249488	286742	110851	650083	165320		808882
3308	lithocholate	Lipid	Secondary Bile Acid Metabolism	1483	LC/MS Neg	405	5372	375.291	9903	434-13-9	C03990	HMDB00761											123963				205902		716472		72337	5799198
3312	lithocholic acid sulfate (2)	Lipid	Secondary Bile Acid Metabolism	62527	LC/MS Neg	100020824	5028	227.12					29551		58482				413628	35103			333849			219312	775886		5.79344e+06			678464					1177085
99	lysine	Amino Acid	Lysine Metabolism	1301	LC/MS Pos Early	407	2850	147.113	5962	56-87-1	C00047	HMDB00182	216296928	84229656	106789048	63018632	165821872	97361072	71540616	56981876	73840160	106315264	52433496	43171568	72932040	46117928	42606980	68196264	82588592	18918374	87431912	45234196	59101348	46199380	78476776	48417988	65539372	38265648	58086872	64245652	34628472	36406872	143657440
1357	malate	Energy	TCA Cycle	1303	LC/MS Neg	409	615.6	133.014	525	6915-15-7	C00149	HMDB00156	244316368	153190000	250917184	159444048	279367136	185722048	322303616	153419488	182620336	196992304	195066656	103541712	219902768	133937112	225517856	165859056	271043488	92588920	171472384	222795344	187492768	189969824	213305824	103534936	460916960	107438176	235236704	153796816	41438456	129348456	264073664
1570	maleate	Lipid	Fatty Acid, Dicarboxylate	20676	LC/MS Polar	100000707	2640	115.004	444266	110-16-7	C01384	HMDB00176	252206	343135	1138170	343307	624051	233610	820929	430801	203649	707721	287819	186349	317624	196992	280857	333761	354465	188102	282724	324528	414890	252119	317164	1114230	699469	265578	468769	474175	190079	717016	736220
1375	malonate	Lipid	Fatty Acid Synthesis	15872	LC/MS Polar	818	3447	103.004	867	141-82-2;26522-22-85-0	C00383	HMDB00691	1007739	1110625		714274	1757761	2454622	5016896	1085970	1825551	2824345	1054629	1699330	4214145	1395835	2563974	5021222	11920151	1062972	1861715	3145252	405497	334503	1640696			1547527	1163674	3393210	3212600	1630379	3221062
1374	malonylcarnitine	Lipid	Fatty Acid Synthesis	37059	LC/MS Pos Early	100001526	2086	248.113	22833583	853728-01-5		HMDB02095	61161	46797	85898	64876	43583	40915	150079	77064	68943	72711	75648	30232				85066	66183				39348	32324	106203	54394	106532	33164	161666	111006	32399		214882
1208	maltose	Carbohydrate	Glycogen Metabolism	15586	LC/MS Polar	913	3329.4	387.114	10991489	6363-53-7	C00208	HMDB00163	9866159	4839792	1949446	7851477	9943428	3684488	7.62657e+06	11107832	7.61356e+06	6891828	4862122	4241182	43994972	16576382	25975700	1587740	3.28327e+06	11164855	27680014	31014536	624134	920397	4799677	6539321	12232923	1160778		648921	272466	1.3296e+06	15147177
1205	maltotriose	Carbohydrate	Glycogen Metabolism	44688	LC/MS Polar	100000276	4286.4	549.167	439586	1109-28-0	C01835	HMDB01262	7368573	2825355	881136	7216110	5344269	2259291	3797287	7.92688e+06	9030728	3909079	1184317	1518649	19952592	12002844	8538094	578940	684292	5722315	15445088	13881661	168283	460092	2009719	3073410	8365693	1510313	610522	260150		686554	5648314
1260	mannitol/sorbitol	Carbohydrate	Fructose, Mannose and Galactose Metabolism	46142	LC/MS Polar	100001740	2320	181.072	5780		C00794	HMDB00247	40720856	92638656	59085316	70396736	45817028	73090104	260790704	43614960	88546120	156792160	2229532	1864165	4586567	1958508	1640888	3520223	8589358	3094572	2445099	2436596	51243404	103460600	11526567	162651216	33032560	8611396	39946672	12240743	15651122	7334033	284763968
4701	mannonate*	Xenobiotics	Food Component/Plant	62864	LC/MS Polar	100003695	2736	195.051	3246006	642-99-9			20161888	9354608	39022720	7583936	11417405	7126293	28405896	13676384	3773699	10558805	2674704	4529273	1729987	2266390	1149633	3330691	2902689	1123258	2250756	2663524	9969243	12103412	4537884	8.00773e+06	16122931	2931584	7823102	6630337	3323830	3088150	14008948
1261	mannose	Carbohydrate	Fructose, Mannose and Galactose Metabolism	48153	LC/MS Polar	803	2200	225.062	18950	3458-28-4	C00159	HMDB00169	775261	697521	6250732	469111	2763352	2099350	2027936	1804939	759064	4327938	378488	513397	353170	322800	316740	390899	305523	191928	494188	245947	386466	725654	363666	1275509	631779	231610	564514	852835	356114	283605	1095435
1413	margarate (17:0)	Lipid	Long Chain Saturated Fatty Acid	1121	LC/MS Neg	891	5731	269.249	10465	506-12-7		HMDB02259	28340338	6.94553e+06	5398491	6601602	13020986	9756779	12976668	13271162	6.99272e+06	11140769	9764818	19014684	26355938	21100896	18052776	6707976	15757555	11475460	29275576	32960306	8544806	9911488	32369276	4440323	6620663	7912662	14408904	22837976	22783218	18821094	10453059
1755	margaroylcarnitine (C17)*	Lipid	Fatty Acid Metabolism (Acyl Carnitine, Long Chain Saturated)	57512	LC/MS Pos Late	100004054	1424	414.358		106182-29-0		HMDB06210				126948			183753	127613	297740	91773							69333							225152	183645						103990
5714	meglumine	Xenobiotics	Chemical	42638	LC/MS Pos Early	100004440	1838	196.118	4049	6284-40-8																										58922960
5453	methamphetamine	Xenobiotics	Drug - Neurological	35967	LC/MS Pos Early	100001695	3202	150.128	10836	33817-09-3	C07164	HMDB15517			69479	19944		2155603	92147	6656480																		23149
387	methionine	Amino Acid	Methionine, Cysteine, SAM and Taurine Metabolism	1302	LC/MS Pos Early	415	2526	150.058	6137	63-68-3	C00073	HMDB00696	172099632	83082632	71862376	74461120	117817888	89794968	60347536	73164984	88099992	65307436	53760820	37423592	46571884	28260514	29761606	61587960	59038612	24857166	61213064	36583184	75396176	49958432	75799328	41604248	62723280	44685580	75548656	76196832	44295348	31572116	118845632
392	methionine sulfone	Amino Acid	Methionine, Cysteine, SAM and Taurine Metabolism	44878	LC/MS Pos Early	100004635	1250	182.048	69961	820-10-0				192907	92790	127418		87199	83081	85380	326529	32037				41003	53384				29998	67804	378462	183060	79785	102245	547714	64832	260295		57396	109455	119221
393	methionine sulfoxide	Amino Acid	Methionine, Cysteine, SAM and Taurine Metabolism	18374	LC/MS Pos Early	100000039	1272	166.053	158980	3226-65-1	C02989	HMDB02005	7173683	2887317	2080855	2188576	3706898	1280246	5961433	1177511	1153609	1550256	777449	692641	1315871	767002	808742	976666	1174361	318115	1434897	853667	1952749	1217788	1505836	487835	2025915	561578	1525919	1656501	1099532	800140	3199953
4831	methyl glucopyranoside (alpha + beta)	Xenobiotics	Food Component/Plant	46144	LC/MS Pos Early	100005864	832	212.113					3525867	812410	13954683	1.85213e+06	10045548	1285869	18607978	16576874	419926	16120674	5714081	6.88692e+06	1.79791e+06	1459440	1347414	4331180	2106233	3.35318e+06	2492079	2620415	2227239	258205	2966149	1194597	532645	85658	6740999	2185179	335021	367141	10586137
4330	methyl-4-hydroxybenzoate sulfate	Xenobiotics	Benzoate Metabolism	48429	LC/MS Neg	100006116	2873	230.997					17809	422253	441439	784056		63989	116022	76358	86486	65925	1662319	1631794	2495474	334362	1113965	368688	4471358		2290901	1135427	18403626	3300443	1.03516e+06	15846502	791867	700249	628841	7729789	656256	13811106	1335549
1673	methylmalonate (MMA)	Lipid	Fatty Acid Metabolism (also BCAA Metabolism)	1496	LC/MS Polar	418	3078.4	117.019	487	516-05-2	C02170	HMDB00202	1323618	1.90487e+06	16918460	1863668	50377376	4746266	4117256	1.99007e+06	1836945	12859700	331140	279352	819987	1056130	557057	725244	1196087	411379	970413	1744935	1481809	1353081	1608542	949368	6787666	934198	1617956	942443	1721677	2266311	1724157
4088	methylphosphate	Nucleotide	Purine and Pyrimidine Metabolism	37070	LC/MS Pos Early	100001805	544	113	13130	7023-27-0		HMDB61711	47869280	36450312	56056200	38816048	88428264	66213680	100952248	65449596	15835574	74012648	53707912	46829932	8847579	12191375	11040101	53491088	41763176	19964376	13879090	16318828	67744088	25599200	80074392	17683016	39785784	7924652	211946560	103926512	44697796	11965475	168765984
364	methylsuccinate	Amino Acid	Leucine, Isoleucine and Valine Metabolism	15745	LC/MS Polar	2051	2800	131.035	10349	498-21-5		HMDB01844	197085	1299095	255216	729993	110965	400327	301145	144028	1.95293e+06	367666	372389		170107	149615	399573	162621	662587		360726	375907	1074804	943202	404510	201116	1844371	246648	941785		257849	275290	464090
5179	metronidazole	Xenobiotics	Drug - Antibiotic	57642	LC/MS Neg	100015878	2339	170.057	4173	73334-05-1	D00409	HMDB15052												2641283
2066	myo-inositol	Lipid	Inositol Metabolism	1124	LC/MS Polar	363	3506.3	225.062	892	87-89-8	C00137	HMDB00211	383868320	271219648	374449600	381358720	260649120	508578848	507000352	628310784	456884096	685776192	102580648	205713056	293642144	219429248	128927808	173843408	188857968	124966408	257071152	223015232	186733264	274059520	248222960	411060192	330451392	377756608	302932992	372919104	321323104	524695680	447458432
1408	myristate (14:0)	Lipid	Long Chain Saturated Fatty Acid	1365	LC/MS Neg	519	5440	227.202	11005	544-63-8	C06424	HMDB00806	73462904	22370666	20660792	22549728	25064172	22542044	29986408	31342134	22806428	26423880	26425576	34912024	38839624	40697788	33810884	24223168	36058880	28857356	50678060	50135160	37678732	28232744	64309220	19731716	27995626	30797692	35142396	34401176	33784400	39157720	48846712
1427	myristoleate (14:1n5)	Lipid	Long Chain Monounsaturated Fatty Acid	32418	LC/MS Neg	100001198	5346.9	225.186	5281119	544-64-9	C08322	HMDB02000	1125497	813252	821779	1060416	563826	931612	1286444	939006	729997	797971	589076	660587	835302	1169646	913252	755136	835518	584474	1216393	1103213	1770482	1040629	2385573	2297449	1329274	677174	1579762	922441	674088	1.44416e+06	3502012
1771	myristoleoylcarnitine (C14:1)*	Lipid	Fatty Acid Metabolism (Acyl Carnitine, Monounsaturated)	48182	LC/MS Pos Late	100006051	1316	370.295	90659872	889848-55-9			68691	99469	75669	83790			322353	175450	147517	185964		53557					135865			112127	474892	330425	450035	1110170	76756	148899	430599	125927		774126	718146
2937	myristoyl dihydrosphingomyelin (d18:0/14:0)*	Lipid	Dihydrosphingomyelins	57365	LC/MS Pos Late	100009038	2060	677.559				HMDB12085	1287994	1175385	700465	1021532	540199	1243556	1246878	1129136	1096064	780736	189711	196674	516884	1598367	701659	133253	313191	197596	1510644	3273729	1572677	950339	2311056	1.93577e+06	1681663	2322887	1.99659e+06	827306	457171	1385351	1659579
1752	myristoylcarnitine (C14)	Lipid	Fatty Acid Metabolism (Acyl Carnitine, Long Chain Saturated)	33952	LC/MS Pos Late	100001270	1350	372.311	6426854	18822-89-4		HMDB05066	622586	335082	352344	493445	105607	224763	1079485	633292	1011392	444758	110575	127351	83978	80461		101522	526409		181213	284441	1.85271e+06	1489928	1302820	2279470	555999	398333	1492725	542423	374387	2481166	2245997
500	N(1)-acetylspermine	Amino Acid	Polyamine Metabolism	32360	LC/MS Pos Early	1200	3356	245.234	916	77928-70-2	C02567	HMDB01186	54881	96715	33519		64176		368576			351724		22116	75405						795197	71790	72722	329833		311925	225541		266570			163119
131	N,N,N-trimethyl-5-aminovalerate	Amino Acid	Lysine Metabolism	57687	LC/MS Pos Early	100015962	2186	160.133	14274897				14071983	4833577	6723269	8859523	7.45525e+06	26323008	11069914	29483764	7546286	11954703	10227660	5103984	6452069	5198251	5169265	6459358	65646336	9555323	6159399	10757404	846417	4.16373e+06	59314420	3430594	13901587	40117176	100893480	930170	1294194	11662647	16163693
467	N,N,N-trimethyl-alanylproline betaine (TMAP)	Amino Acid	Urea cycle; Arginine and Proline Metabolism	62947	LC/MS Pos Early	100020217	2470	229.155					4469886	4949092	9231936	6256289	11030045	8194374	22391972	11179470	3235318	11512357	2838637	11780909	1.65897e+06	1558224	4089504	3.8767e+06	40010244	1263422	1062549	4300786	1.73746e+06	1740589	1843137	2240461	16797202	1041669	1354508	1706546	842579	1.90444e+06	3715338
132	N-acetyl-2-aminoadipate	Amino Acid	Lysine Metabolism	63920	LC/MS Pos Early	100021760	1374	204.087	443992		C12986							89018	83538	37388	91261	71306						53374									260484			86484
1655	N-acetyl-2-aminooctanoate*	Lipid	Fatty Acid, Amino	62059	LC/MS Neg	100020204	3943	200.129	95555			HMDB59745			47170			42525		68621													182600		61863	36119	86212		103233	61707	42081	48534	155462
53	N-acetyl-aspartyl-glutamate (NAAG)	Amino Acid	Glutamate Metabolism	35665	LC/MS Pos Early	100001612	1035	305.098	5255	3106-85-2	C12270	HMDB01067	1907003	1335197	2206451	1330755	1284869	2133377	2418910	4319922	2375077	2301151	250469	198374	166402	180456	137424	189880	244495	633394	208497	272507	508900	1185063	877402	318824	1076938	1344251	565654	759792	532062	633053	859828
4050	N-acetyl-beta-alanine	Nucleotide	Pyrimidine Metabolism, Uracil containing	37432	LC/MS Polar	100002102	1750	130.051	76406	3025-95-4	C01073		201644	391445	256036	328805	180786	334239	275239	296753	329422	196512	162747	203765	309182	158683	127572		346835	191833	220466	275500	651466	1097674	717628	665935	1042629	209624	812963	595167	266550	292974	690106
128	N-acetyl-cadaverine	Amino Acid	Lysine Metabolism	43530	LC/MS Pos Early	100002249	2385	145.133	189087	32343-73-0		HMDB02284	104153	70954	124066	143881	140016	55541	148969		67458	150733	1085274	112108	1.50166e+06	1805754	425969	95506	677088	27781	353819	4.0477e+06	45185	3409296	44559	439531	4227049		60735	319366		306428	125251
1319	N-acetyl-glucosamine 1-phosphate	Carbohydrate	Aminosugar Metabolism	15741	LC/MS Polar	1212	4052	300.049	440364	31281-59-1	C04256	HMDB01367	885886	471576	4.08585e+06	847112	2159824	664000	1477908	2073345	543181	1580897	1186325	682857	659103	728982	424968	1.00677e+06	1516168	151082	919014	927497	462579	225965	637206	534257	631743	181880	1.9106e+06	658921	192804	1255096	827143
491	N-acetyl-isoputreanine	Amino Acid	Polyamine Metabolism	62309	LC/MS Pos Early	100020487	2305	203.139	131802901				30741838	18984842	22099984	24089520	22513536	16103442	44516996	29717604	27420378	17828138	3585366	7533168	2593971	1879976	1957381	2874085	3313906	1637181	1665028	2325786	19218110	8836603	6886480	26181002	30395294	6217195	9104173	6512962	11603496	11242901	13260080
30	N-acetylalanine	Amino Acid	Alanine and Aspartate Metabolism	1585	LC/MS Polar	1110	1564.8	130.051	88064	97-69-8	C02847	HMDB00766	9155217	7073822	8498158	5784518	10859210	15366420	9740452	6914948	5.7329e+06	7087564	10848102	6184686	10942922	6884082	6590567	9718444	9642309	5233950	13978701	10831393	12825503	9486340	11903805	7628375	14681795	4396778	10264539	9087110	9477637	6032323	18265820
448	N-acetylarginine	Amino Acid	Urea cycle; Arginine and Proline Metabolism	33953	LC/MS Pos Early	100001266	2245	217.13	67427	155-84-0	C02562	HMDB04620	85414	169531	127299	114583	56533	228594	298173	134166	57024	272351	66898	42225				214493	171484	77978		89287	113021	125439	107455	217176	119067	39920	127934	112322	43589		214920
40	N-acetylasparagine	Amino Acid	Alanine and Aspartate Metabolism	33942	LC/MS Pos Early	100001257	785	175.071	99715	4033-40-3		HMDB06028	51142	76850		81182	96383	22574	40997	55554		27463	36414		55412	51664	39813	119426	85226	15545	31671	61801	103490	495077	89169		115975		46597	83111	25421	34944	204169
36	N-acetylaspartate (NAA)	Amino Acid	Alanine and Aspartate Metabolism	22185	LC/MS Polar	100000787	3143	174.041	65065	997-55-7;997-55-7	C01042	HMDB00812	108906872	92832864	95094424	54208904	70537928	110599944	148938064	120891680	166636352	127546080	37660368	33562380	52460480	47729984	38041480	42259088	47694404	88554400	50029460	68653824	67106440	69170128	88079208	35531448	74089008	91818232	82606368	72938840	32113544	41295900	97930512
1318	N-acetylglucosamine 6-phosphate	Carbohydrate	Aminosugar Metabolism	15107	LC/MS Polar	1213	4114	300.049	439219	102029-88-9	C00357	HMDB02817	2652693	2099439	6211837	2596293	3025172	3639669	4245586	6237017	2467158	4289547	2718710	1052061	1761752	1079625	627623	1536702	2925327	348068	1700715	1295008	1333464	858515	1980433	406604	2488458	520319	2494043	1757866	588352	900184	2348800
1339	N-acetylglucosamine/N-acetylgalactosamine	Carbohydrate	Aminosugar Metabolism	46539	LC/MS Pos Early	100006435	715	222.097					1395163	1219902	1751609	1208454	5447774	1130101	2836851	5846451	1788277	1711119	2031976	1470621	2641438	2732876	1744524	2159268	4907077	276093	3551940	2462326	1489627	732433	3162456	674575	2125094	270437	5864479	3276708	3892782	1431866	4981049
1336	N-acetylglucosaminylasparagine	Carbohydrate	Aminosugar Metabolism	48149	LC/MS Pos Early	1215	1212	336.14	123826	2776-93-4	C04540	HMDB00489	1468526	767065	1670089	993871	841860	985809	1549841	1317426	708712	1535776	648178	656944	441771	532370	319940	672327	572150	563310	527241	713818	1378589	1374361	764732	1482224	1355218	656199	963643	940824	575577	683668	1312775
45	N-acetylglutamate	Amino Acid	Glutamate Metabolism	15720	LC/MS Pos Early	100000282	1050	190.071	70914	5817-08-03	C00624	HMDB01138	4515234	2483137	3017618	1421537	566788	2909284	4417270	1658881	746866	3397706	770349	580109	658988	412797	243608	1849511	1764510	978851	404508	710744	2346062	2139069	1964222	1150532	1209762	767761	1744992	1373956	1294973	1064499	2005932
46	N-acetylglutamine	Amino Acid	Glutamate Metabolism	33943	LC/MS Pos Early	100001253	845	189.087	182230	2490-97-3	C02716	HMDB06029	155432	253421	80391	123881	49428	81751	75729	146746	182022	108975	159673	49092	261467	221746	121938	121280	271652	239170	175573	463569	186869	344647	148766	201704	596449	203386	132712	236275	272324	204613	212686
2	N-acetylglycine	Amino Acid	Glycine, Serine and Threonine Metabolism	27710	LC/MS Pos Early	100001006	826	118.05	10972	543-24-8		HMDB00532	159988	423186	303638	358736	237372	357115	463770	419691	522741	338778	246960	199730	459287	644697	309259	509673	711295	107744	466619	579360	338914	254739	203600	230444	656202	175526	266013	438958	249222	278002	707710
70	N-acetylhistidine	Amino Acid	Histidine Metabolism	33946	LC/MS Pos Early	100001293	2065	198.087	75619	39145-52-3	C02997	HMDB32055	305606	227208	196933	199922	240235	121230	862427	130976	186001	315171							32234	42119	29274	72777	223451	247466	66462	111761	1038809	61468	98391	110631	61832	194014	110016
299	N-acetylleucine	Amino Acid	Leucine, Isoleucine and Valine Metabolism	1587	LC/MS Neg	1082	2400	172.098	70912	1188-21-2	C02710	HMDB11756		65464				49319		24284						32670			198498		24711	38782	44890	62343	42250		159465					40655	105964
388	N-acetylmethionine	Amino Acid	Methionine, Cysteine, SAM and Taurine Metabolism	1589	LC/MS Neg	1083	1787	190.054	448580	65-82-7	C02712	HMDB11745	3025537	1499002	2853935	835628	1369644	2836483	2012305	887556	716996	1.59515e+06	3131534	1116861	3.9108e+06	1980647	2315039	2302862	2161653	1544413	3874971	3213444	2329794	2175836	2289298	1616817	3.07874e+06	1186750	1771300	2.02488e+06	1047697	1303302	3945784
394	N-acetylmethionine sulfoxide	Amino Acid	Methionine, Cysteine, SAM and Taurine Metabolism	45428	LC/MS Pos Early	100005463	880	208.064	193368	108646-71-5			291018	116907	190925	35311	85097	61918	485292			60824	131582	58068	384707	169508	182848	145958	144695	67825	228708	207626	92731	429415	94230		176258	22416	60644	92008	64983	102099	206975
1325	N-acetylneuraminate	Carbohydrate	Aminosugar Metabolism	32377	LC/MS Pos Early	1162	660	310.113	439197	131-48-6	C00270	HMDB00230	10230273	4772177	8.12244e+06	8668737	6649127	5.86029e+06	15582730	8305164	5487438	8148205	4792781	5561080	9368444	13102324	6295846	4674971	7792265	1267523	10700560	12783742	5558906	3503687	6.51656e+06	3.97448e+06	4947688	2689729	9238412	7221099	1876275	6643276	6.0332e+06
134	N-acetylphenylalanine	Amino Acid	Phenylalanine Metabolism	33950	LC/MS Neg	100001256	2597	206.082	74839	2018-61-3	C03519	HMDB00512	57452	58735	22906			62893		35965		39882	46592		32589			69999	176369			47268	92986	112047	48708		103309			58691	50379	22073	118515
485	N-acetylputrescine	Amino Acid	Polyamine Metabolism	37496	LC/MS Pos Early	192	2230	131.118	122356	18233-70-0	C02714	HMDB02064	2468321	2151130	4267151	3706375	2495428	2203860	4924054	2292301	1792081	5861272	825648	398759	340795	1371867	1764141	350360	267170	397716	918454	2.08539e+06	4441195	12113681	481564	4766194	5175914	366639	1097442	847640	249277	1281790	932186
10	N-acetylserine	Amino Acid	Glycine, Serine and Threonine Metabolism	37076	LC/MS Pos Early	100001851	800	148.06	65249	97-14-3		HMDB02931	1258213	701877	908017	740462	1769675	922323	1024462	1199266	641261	1038026	1211895	624638	1595228	966088	915209	980295	1059276	1.56986e+06	1636255	1.70657e+06	1548993	2263626	1101300	1411784	2814101	932587	834804	1983709	1.94304e+06	1066671	1794369
426	N-acetyltaurine	Amino Acid	Methionine, Cysteine, SAM and Taurine Metabolism	48187	LC/MS Neg	100005466	800	166.018	159864				344124	740705	419347	304893	180651	347108	715154	480212	562562	430132	207616	65631	304229	165349	172018	205085	503237	273933	239529	239823	761174	870611	286129	357652	1310184	121268	341775	453398	193351	482647	313321
17	N-acetylthreonine	Amino Acid	Glycine, Serine and Threonine Metabolism	33939	LC/MS Neg	100001274	821.6	160.061	152204	17093-74-2		HMDB62557	1092725	859247	925821	911375	867076	1076553	1224058	1032817	596668	1061080	968788	630193	1419921	1159859	687845	647348	888724	874395	1.50336e+06	1554894	1757713	1808932	1123671	1341684	2405416	620234	1002562	1473852	722372	1313557	1866091
239	N-acetyltryptophan	Amino Acid	Tryptophan Metabolism	33959	LC/MS Neg	100001254	2630	245.093	700653	1218-34-4	C03137	HMDB13713										56027176			28649	88968			32948				44918	34715			42427		13949	80192	132945	4855590	29648
156	N-acetyltyrosine	Amino Acid	Tyrosine Metabolism	32390	LC/MS Neg	100001104	1680	222.077	68310	537-55-3		HMDB00866		40114				39688							32689			40100	80920				7.01357e+06	18143312			29303		54594	710122	117279		55909
371	N-acetylvaline	Amino Acid	Leucine, Isoleucine and Valine Metabolism	1591	LC/MS Neg	1084	1704	158.082	66789	96-81-1		HMDB11757	66366		54647		108928	44952	75995			71433			30208	36359	69306		74107		52025	67334	68068	109469	64982	63570	168501	47342		61372		48635	129481
2036	N-arachidonoyltaurine	Lipid	Endocannabinoid	54748	LC/MS Neg	100005817	5481	410.237		119959-65-8																									59433					94992			28436
456	N-delta-acetylornithine	Amino Acid	Urea cycle; Arginine and Proline Metabolism	43249	LC/MS Neg	100004523	858	173.093	9920500					245382	111094	145187					273256	39374				34721	63159		55121			47501	191186	171944	113195	105566	330836	60067	147531		42123	35575	59918
5108	N-ethylglycinexylidide	Xenobiotics	Drug - Analgesics, Anesthetics	33080	LC/MS Pos Early	100001539	3209	207.149	24415	7728-40-7	C16561	HMDB60656	957913	420189	2491810	316794	367099	456727	1.59786e+06	503521	64231	495336	417926	248121	337991	308120		202642							232435		319827	93504	637539	633015	174850
390	N-formylmethionine	Amino Acid	Methionine, Cysteine, SAM and Taurine Metabolism	2829	LC/MS Neg	194	1543.8	176.039	439750	4289-98-9	C03145	HMDB01015	269023	153107	223838	200912	132746	205080	121688	313501	158127	201959	96118	75121	234712	238982	130655	89015	98823	126328	210748	332506	450118	771112	253737	596560	1415000	314549	237124	272993	223574	331219	453835
217	N-formylphenylalanine	Amino Acid	Tyrosine Metabolism	48433	LC/MS Neg	100006056	2360	192.067	759256	13200-85-6			187780	65712	22058				15171		28599			42860	91502	60852	16809		27964		70170	31658	31965	24053	38774		39064			96505	37128	55018	83170
1340	N-glycolylneuraminate	Carbohydrate	Aminosugar Metabolism	37123	LC/MS Polar	100001491	3327.5	324.094	123802	1113-83-3	C03410	HMDB00833		88448							113362																			204827
249	N-L-formylkynurenine	Amino Acid	Tryptophan Metabolism	64334	LC/MS Neg	186	2000	235.072	910	1022-31-7	C02700,C02406,C15605	HMDB01200	424518	1.59697e+06	1981921	163146	560946	1038349	524944	313561	179259	2885777	927487	2.01121e+06	111638	218802	128936	674698	91184	1.75168e+06	337582	1317011	4747250	1710280	3.01892e+06	290988	155732	474796	954437	997297	192499	477361	2190943
466	N-methylproline	Amino Acid	Urea cycle; Arginine and Proline Metabolism	37431	LC/MS Pos Early	100001956	1335	130.086	557	475-11-6				220418	5554211	420134	1.54875e+06	1317767	403416	710069	284454	184778		97846		50139	186666		1388056	146559	289514	1058771	357644	130412	134408		370410		472590
469	N-monomethylarginine	Amino Acid	Urea cycle; Arginine and Proline Metabolism	43586	LC/MS Pos Early	100004488	2845	189.135	132862	53308-83-1	C03884	HMDB29416	1.32844e+06				2134387		938604	439658	791581		2.06996e+06	1625385	1727778		883331	2022985	2354050	595811	1401819	556901	800100	386494	2377690	582408	878073	358688	2324244	1604813	1067559	507736	4318578
1719	N-oleoylglycine	Lipid	Fatty Acid Metabolism (Acyl Glycine)	40467	LC/MS Neg	100003687	5630	338.27	6436908	2601-90-3		HMDB13631																							97915
2061	N-oleoylserine	Lipid	Endocannabinoid	57664	LC/MS Neg	100015641	5600	368.281					30157						32548																62706
2037	N-oleoyltaurine	Lipid	Endocannabinoid	39732	LC/MS Neg	100003119	5610	388.253	6437033	52514-04-2			36001						22360					183384	104355	138972	44708		63241	87535	161968	212082	113510		357806	39697		29607	35209	134746	69119	65567	84510
2871	N-palmitoyl-sphingadienine (d18:2/16:0)*	Lipid	Ceramides	57416	LC/MS Pos Late	100015609	2490	536.504					7.14063e+06	4223019	2481554	5369643	2531525	7348094	5688305	7911142	5300822	3292704	4184314	3799135	4394438	4723456	2000681	5152928	4798764	1735366	6.5631e+06	5243399	3135977	2.07416e+06	3.73207e+06	772226	5063622	2454418	2497385	3195301	1306446	2976721	3318015
2853	N-palmitoyl-sphinganine (d18:0/16:0)	Lipid	Dihydroceramides	52604	LC/MS Pos Late	100009028	3090	540.535	5283572	5966-29-0		HMDB11760	2571579	961172	419204	1696912	838114	1.88121e+06	1401313	321631	3339178	845550	3354716	2871305	8587341	8.26272e+06	4301735	2129322	8744829	1139246	4451252	7022522	1131013	2404269	4339450	872280	5100762	1106541	2902309	910520	362596	1745242	1147660
2861	N-palmitoyl-sphingosine (d18:1/16:0)	Lipid	Ceramides	44877	LC/MS Pos Late	1518	2893	538.519	5283564	24696-26-2		HMDB04949	37169832	18347436	7120594	23874948	7421922	22408350	16033637	8172234	27575104	6839397	40761544	29784920	60351008	25604328	22872416	28537364	75641360	17365668	30645852	21208160	8067086	7642367	38984432	3762033	16398009	11765427	18512348	18096160	6988781	18178302	13761761
1717	N-palmitoylglycine	Lipid	Fatty Acid Metabolism (Acyl Glycine)	42092	LC/MS Neg	100003686	5580	312.254	151008	2441-41-0		HMDB13034	99118	37869	29692	42687	34553	40296	35059	43053	25211		54615	65424	50064	86794	59718	32012	78625	68897	119907	129566	54880		136296	71763	73912	52889	42740	69569	58296	86298	63216
2039	N-palmitoyltaurine	Lipid	Endocannabinoid	39835	LC/MS Neg	100003239	5560	362.237		83982-06-3																				78007	72701		41409									56390
2872	N-stearoyl-sphingadienine (d18:2/18:0)*	Lipid	Ceramides	57417	LC/MS Pos Late	100015632	2846	564.535					6207505	3676845	1587471	2512118	1141917	7285705	3764135	5056971	5375461	1216361	618501	791533	918488	684245	545679	893853	905654	602115	1251020	783063	395866	712079	1694974	233097	2340714	3358212	746716	966125	892892	1.7159e+06	1002497
2865	N-stearoyl-sphingosine (d18:1/18:0)*	Lipid	Ceramides	54979	LC/MS Pos Late	1547	3392	566.551	5283565	104404-17-3		HMDB04950	2836807	2125705	861688	1416004	1269809	2516129	1.88346e+06	1496990	2566593	621620	399533	225522	941130	407902	567816	270317	922296	484037	456644	200565	70964	189502	895124	173678	845106	1.94617e+06	468501	404446	429357	527576	536111
2038	N-stearoyltaurine	Lipid	Endocannabinoid	39730	LC/MS Neg	100003240	5782	390.268	168274	63155-80-6			108674	30557			74630		51676	31078	23397	37842		132393	24310	68876	54469		22563	140062	103579	69925	90007	23713	186245		28991			81998	70303	50651
501	N1,N12-diacetylspermine	Amino Acid	Polyamine Metabolism	52987	LC/MS Pos Early	100002132	3105	287.244	132680	61345-83-3	C03413	HMDB02172	164560	525198	118158	476899	367912	297907	3581909		224862	1589280	143779	144015	192767	23550	35350			1421524	703775	250715	49352	1625392	232165	492930	422334	26403	517403			85951	339203
4127	N1-Methyl-2-pyridone-5-carboxamide	Cofactors and Vitamins	Nicotinate and Nicotinamide Metabolism	40469	LC/MS Neg	100001468	1668	151.051	69698	701-44-0	C05842	HMDB04193	39020	112508	873794	112375	383121	302685	492631	184193	72058	565648	145960	475985	252515	201130	438451	213360	140622	96542	174409	306065	1735943	4142535	1276854	283089	1218446	703795	737484	1.41538e+06	597347	567505	1135653
4128	N1-Methyl-4-pyridone-3-carboxamide	Cofactors and Vitamins	Nicotinate and Nicotinamide Metabolism	57584	LC/MS Pos Early	100001469	1260	153.066	440810	769-49-3	C05843	HMDB04194		22545.7	333676	8928	155082	70794	220320	58826	18484.9	230964	48441	188680	101401	114793	227953	62453	47340	35986	29440.1	116125	595093	1325737	429937	67175	377150	324148	258323	593355	185907	143955	405785
3964	1-methyladenosine	Nucleotide	Purine Metabolism, Adenine containing	15650	LC/MS Pos Early	1242	2120	282.12	27476	15763-06-1	C02494	HMDB03331	875084	716366	1095413	1211144	1268673	787291	1673772	952237	882733	1426546	240649	155363	64192	106020		270056	306705		92394	91802	1031958	727172	581886	610115	1428222	196368	786887	753426	183146	515736	800346
3939	N1-methylinosine	Nucleotide	Purine Metabolism, (Hypo)Xanthine/Inosine containing	48351	LC/MS Pos Early	100001409	1430	283.104	65095	20245-33-4		HMDB02721	87874	132056	175702	135790	205033	239048	924453	87128	103683	258355		72582	28983			53782					252000	210804	107482	120047	434761	57478	279433	70686	69314	148524	311911
4003	N2,N2-dimethylguanosine	Nucleotide	Purine Metabolism, Guanine containing	35137	LC/MS Pos Early	100001412	2210	312.13	92919	2140-67-2		HMDB04824	144072	75217	174382	133669	483877	140363	1124661	75786	86009	332721			30891			90506					188334	147077	96398	83410	259501		162171	44715	41221	74774	274750
100	N2-acetyllysine	Amino Acid	Lysine Metabolism	36751	LC/MS Polar	100001721	3372.6	187.109	92907	1946-82-3	C12989	HMDB00446		33739	333814		40601	560420	902146	40560		709090	42498		42396				182974			173585	53030	35739		88029	34551		102541				42154
4002	N2-methylguanosine	Nucleotide	Purine Metabolism, Guanine containing	35133	LC/MS Neg	100001467	1988	296.1	3035422	2140-77-4		HMDB05862	15348	32558		48931	227988	33589	167921		43027	95395											42390	27695	36241	37958	41825		32746		23551	39381	51274
110	N6,N6,N6-trimethyllysine	Amino Acid	Lysine Metabolism	1498	LC/MS Pos Early	189	2825	189.16	440120	23284-33-5	C03793	HMDB01325	4283303	5160063	1903685	4471869	5332247	2655702	3636957	1618834	4061982	2389072	1518666	1094430	2957487	985704	1225058	6950646	16033367	554571	3502660	1679415	2607501	3112340	2920852	1612139	3591737	1064613	3961739	2098034	1013830	910335	6290707
109	N6,N6-dimethyllysine	Amino Acid	Lysine Metabolism	62862	LC/MS Pos Early	100020417	2831	175.144	193344	2259-86-1	C05545	HMDB13287	3.07342e+06				5035330		1524344				1491535	935602	3.64705e+06	1417020	1708629	2475226	3070312	1115048	6477075	1630339		2460537	3.66756e+06	4021867	5520170	1595119	2614985		1075038	786422	6445743
101	N6-acetyllysine	Amino Acid	Lysine Metabolism	36752	LC/MS Neg	100001734	1059	187.109	92832	692-04-6	C02727	HMDB00206	615358	204458	178752	52144	535144	161437	143036	28095	28797	197912	114263	44445	136832	65401	58886	313206	285047	73835	311221	80181	97670	70752	108963	104416	148689	36952	101927	72799	75532	70755	323249
3975	N6-carbamoylthreonyladenosine	Nucleotide	Purine Metabolism, Adenine containing	35157	LC/MS Neg	100001415	2164	411.127	161466	24719-82-2		HMDB41623	276188	200200	674267	290659	306474	141924	1380384	649492	180499	354431		25525	15921	13951		26111		31397	33796	25930	81417	67765	50369	38595	633272	24128	101632	38921	26578	46811	93014
1341	N6-carboxymethyllysine	Carbohydrate	Advanced Glycation End-product	36713	LC/MS Pos Early	100001768	2500	205.118	123800	5746-04-03			637810	58398	736556	543601	434761	243306	422654	352780	481253	407383	900909	326715	123547			1315671	701954	111098	35022		65385	48548	2746478		403771	217014	17051932				2590589
3965	N6-methyladenosine	Nucleotide	Purine Metabolism, Adenine containing	37114	LC/MS Pos Early	213	2264	282.12	102175	1867-73-8		HMDB04044	62496	34885		48588	80364	22373		20236	41536					27867					46900		68846		26816				34731	40562			59139
108	N6-methyllysine	Amino Acid	Lysine Metabolism	62860	LC/MS Pos Early	100003415	2831	161.129	164795	1188-07-4	C02728	HMDB02038	737709	1190614	601831	657393	802058	1361865	790740	1324573	875330	606304	600776	1545029	753029	796238	958009	532855	800404	515253	1426564	673745	700062	516340	2735525	8.12868e+06	3116059	1.88312e+06	1.68168e+06	560976	551487	568165	5833975
3985	N6-succinyladenosine	Nucleotide	Purine Metabolism, Adenine containing	48130	LC/MS Neg	100001664	940	382.1	165243	4542-23-8		HMDB00912	941702	247451	1157404	633657	1109426	393937	2.03272e+06	607758	147492	1126640	1600113	670687	141046	199653	493590	1111129	1582448	213626	121156	464307	762984	237365	853369	72195	1417152	37421	1.99868e+06	827469	1095214	134661	2023272
4130	NADHX*	Cofactors and Vitamins	Nicotinate and Nicotinamide Metabolism	63700	LC/MS Neg	100021770	1368	682.128	2357						116032					119031		32168															75627					17942
4108	nicotinamide	Cofactors and Vitamins	Nicotinate and Nicotinamide Metabolism	594	LC/MS Pos Early	432	1942	123.055	936	98-92-0	C00153	HMDB01406	47669584	38559400	45759208	51218072	25448164	43652376	54462112	34185396	32378556	54684760	32653616	31731586	37660748	45934616	33075872	30109738	34160072	35064120	49558960	50873196	39876016	48678464	36752080	26357034	25216260	28018372	37537584	38397040	24840628	34521868	53418464
4112	NAD+	Cofactors and Vitamins	Nicotinate and Nicotinamide Metabolism	5278	LC/MS Neg	1310	1434	662.102	5893	53-84-9	C00003	HMDB00902	1875196	1.4983e+06	7.41861e+06	3.18937e+06	916572	1726006	3479180	6890040	3585790	4084252	1228656	492265	312087	706441	411633	1733246	989628	186557	292730	991892	1169102	4673680	1708998	5558103	7404265	2799387	1601530	1035159	1290871	3689254	1910947
4113	NADH	Cofactors and Vitamins	Nicotinate and Nicotinamide Metabolism	31475	LC/MS Neg	428	1540	664.117	439153	58-68-4;606-68-8	C00004	HMDB01487	230053	259072	598562	319860	28743	153579	203344	2620286	40621	192717	317517	161654	52512	218333	121087	166642	96722	36967	97663	417393	408951	1955149	214019		4406282	2677437	82568	364800	25615	501656	196918
4110	nicotinamide ribonucleotide (NMN)	Cofactors and Vitamins	Nicotinate and Nicotinamide Metabolism	22152	LC/MS Pos Early	1312	766	335.064	14180	1094-61-7	C00455	HMDB00229	855484	295637	1407435	755449	696033	600804	374211	1646526	1094632	612747	1203892	59221		57807	30081	2317842	2608125				75694	305308	759785	74118	2354441	224463	1142684	996903	493065	437628	811771
4111	nicotinamide riboside	Cofactors and Vitamins	Nicotinate and Nicotinamide Metabolism	33013	LC/MS Pos Early	100001310	2040	255.098	439924	1341-23-7	C03150	HMDB00855	147324	144002	196059	200965	208180	347531	779068		322017	230204	196157	48492	63803	26959	22252	1153225	1679599					179193	196362	125078	342754		512237	907321	106924	630919	521084
1466	nisinate (24:6n3)	Lipid	Long Chain Polyunsaturated Fatty Acid (n3 and n6)	57810	LC/MS Neg	100015785	5657	355.264	11792612	68378-49-4		HMDB02007	661331	43983		69101		63628	364045	155406	53033	116847				49059			119014		115727	165860	137767	72394	252398		208634		72918	556510	342296	225418	49267
1417	nonadecanoate (19:0)	Lipid	Long Chain Saturated Fatty Acid	1356	LC/MS Neg	892	6068	297.28	12591	646-30-0	C16535	HMDB00772	7436219	1599910	1197353	1195071	4322612	2132933	3093840	2080863	1062406	2384345	1557757	3243443	3226437	2497338	2.3968e+06	977259	2358043	1.54684e+06	3668789	4346744	1504089	1.763e+06	5898065	645295	917555	1267213	2.70774e+06	4715374	3280682	2651614	1679419
207	O-methyltyrosine	Amino Acid	Tyrosine Metabolism	37451	LC/MS Pos Early	100002078	2790	196.097	76957	1080-06-4			515014	1168630	2507365	399178	387483	557213	1292750	772039	156338	658860	150719	133451	169252	154923	135910	130299	95724	164478	238850	327559	839938	543288	316021	621234	313155	198829	688537	338821	79054	101923	492143
5638	O-sulfo-L-tyrosine	Xenobiotics	Chemical	45413	LC/MS Neg	100005384	990	260.023	514186				267962	318070	442302	617882	587705	297012	1336312	660342	321989	319320	244394	167878	327728	71546	53831	2015916	550522	136746	94267	79262	284950	242789	281724	129967	428473	73996	253207		111520	162070	607823
1743	octanoylcarnitine (C8)	Lipid	Fatty Acid Metabolism (Acyl Carnitine, Medium Chain)	33936	LC/MS Pos Late	100001247	950	288.217	123701	3671-77-0	C02838	HMDB00791	108611		180000	29780			238995		82799	1095808											509107	202865	149974	873302	78075		177388	96420	37401	139944	319003
1434	oleate/vaccenate (18:1)	Lipid	Long Chain Monounsaturated Fatty Acid	52285	LC/MS Neg	100008930	5655	281.249					615264320	98336424	48716744	83197168	82508048	117510744	223083184	200334608	86862040	113689768	406386496	808307712	1529908608	640405376	914987776	391989024	1041315584	116589712	642832192	2106576256	215068448	144839168	1295979392	102622176	145839168	120327424	415423232	517933472	344898848	264919536	442040384
2024	oleoyl ethanolamide	Lipid	Endocannabinoid	38102	LC/MS Neg	1137	6450	324.291	5283454	11-58-0;111-58-0		HMDB02088	322026		36068	111319	114790	47663	303994	122602	96545	58085	226400	884506	549966	500589	374988	67800	617449	191420	727889	2352067	198142	191742	1680567	69809	113436	65648	349705	708457	440886	190845	303897
1773	oleoylcarnitine (C18:1)	Lipid	Fatty Acid Metabolism (Acyl Carnitine, Monounsaturated)	35160	LC/MS Pos Late	100001501	1423	426.358	6441392	38677-66-6		HMDB05065	1704498	680045	618567	2108439	342766	592221	1918631	1534169	2282737	1141001	739230	642806	645165	927626	622115	796777	2168506	384812	1831298	2000059	3181292	1928430	5238555	7938774	1525227	1615227	3496486	1302265	1225683	5155734	6993664
1825	oleoylcholine	Lipid	Fatty Acid Metabolism (Acyl Choline)	53260	LC/MS Pos Late	100009331	1449	368.352						219714				425539	54760	584116	563207	65718			65400	118893	55751	67595	202660		55808	111905	734749	540966	2.06594e+06	331236	885043	657303	162837	791573	209849	83290	3201246
5361	ondansetron	Xenobiotics	Drug - Gastrointestinal	57794	LC/MS Pos Late	100015776	760	294.16	4595	99614-02-5	C07325,D00456	HMDB05035	2500223	1681554	3961524	447785	703136	1044108	3322015	222142	495961																1361349
531	ophthalmate	Amino Acid	Glutathione Metabolism	34592	LC/MS Pos Early	100001311	2085	290.135	7018721	495-27-2		HMDB05765	23598	43312	557904	133110	31666	146337	61236	253219	158795	433447	110511	350555	424536	665753	1354703	308777	102748	374223	1098561	2757674	348954	305253	304981	854234	765714	686266	340558	134980	70342	212546	1058905
436	ornithine	Amino Acid	Urea cycle; Arginine and Proline Metabolism	1493	LC/MS Pos Early	444	2800	133.097	6262	3184-13-2	C00077	HMDB03374	12273687	18247806	14575266	19416720	171389056	15566813	15430807	12038356	17966694	33892668	5389305	5067726	4043495	3513695	4933606	5175588	7527780	1488048	4454073	5435711	8992653	12600806	28701028	14709574	37770936	4619427	27664544	20904544	8075284	4439286	41037104
4017	orotate	Nucleotide	Pyrimidine Metabolism, Orotate containing	1505	LC/MS Polar	445	1638.1	155.01	967	50887-69-9	C00295	HMDB00226	5214885	1170039	7190460	765206	2555665	1675873	6.70417e+06	1.98766e+06	1.9309e+06	4724623	1.90646e+06	2951560	1201010	1327186	967794	2113200	4110302	3944633	484863	1.9355e+06	9902589	4963572	1477368	1564841	6236951	412359	1.81064e+06	1540849	1534197	564531	2245537
4019	orotidine	Nucleotide	Pyrimidine Metabolism, Orotate containing	35172	LC/MS Polar	100001416	2250	287.052	92751	314-50-1		HMDB00788	5688916	3739446	4867437	3689482	4384574	3014026	9145598	8.12723e+06	2669900	4759816	2659989	834905	1.02662e+06	2403406	1535427	466880	1080461	5165607	2632717	3899735	4.1262e+06	2429177	2434146	3271545	11793222	1567805	1472854	1908865	908284	1135808	3739241
4156	oxalate (ethanedioate)	Cofactors and Vitamins	Ascorbate and Aldarate Metabolism	20694	LC/MS Neg	100000841	603	88.988	971	144-62-7	C00209	HMDB02329	14878937	15882252	3768207	4130158	4335624	6.66695e+06	4454288	4194611	6127315	4255522	4379545	4754429	6.69721e+06	9183754	5199695	5299118	5.86196e+06	3478091	5070833	6008797	8779092	6356679	8538220	3225916	8516234	5528077	6809340	16238571	5363916	7.31267e+06	18214240
215	p-cresol glucuronide*	Amino Acid	Tyrosine Metabolism	48841	LC/MS Neg	100006191	2420	283.082	154035	17680-99-8		HMDB11686		37650		19551	16371	140584	526955			17623																					42289
4338	p-cresol sulfate	Xenobiotics	Benzoate Metabolism	36103	LC/MS Neg	100001315	2890	187.007	4615423	3233-57-7		HMDB11635	1804978	3816361	4839444	2965501	3306515	11686254	37890000	10794368	3045589	6923332	112562	34299	229855	140711	1074147	145441	756101	25874	368288	113295	865591	879741	702379	371422	5238774	317390	442897	719630	660891	366331	5360535
1411	palmitate (16:0)	Lipid	Long Chain Saturated Fatty Acid	1336	LC/MS Neg	424	5618	255.233	985	57-10-3	C00249	HMDB00220	955814016	263524320	217897456	261928368	365746912	317371392	438780128	439612608	263449040	380275616	370827840	758112064	861640512	823211840	693233472	274479072	702186240	480681248	1013779520	1136845312	374246688	420545760	1188366336	204415008	347623552	338248800	558577920	713834368	839955328	632939392	464695488
1430	palmitoleate (16:1n7)	Lipid	Long Chain Monounsaturated Fatty Acid	33447	LC/MS Neg	452	5475	253.217	445638	373-49-9	C08362	HMDB03229	39621628	16288432	8595727	14138297	10810039	16340428	26335864	33654304	13155336	12773777	12726391	22129384	36345008	42527548	30329346	18686172	19953588	7.76651e+06	40333564	79592384	53111320	18660114	23709970	10471262	31395438	6278608	12814662	36058532	20727896	25892910	28869030
2056	palmitoleoyl ethanolamide*	Lipid	Endocannabinoid	57541	LC/MS Pos Late	100015862	1546	298.274	9835868			HMDB13648
1772	palmitoleoylcarnitine (C16:1)*	Lipid	Fatty Acid Metabolism (Acyl Carnitine, Monounsaturated)	53223	LC/MS Pos Late	100009406	1357	398.327	71464547				422149	227549	179516	495401	68233	144573	685326	435743	525037	305599	159839	124188	60996	217282	79916	99330	437034		477857	449885	1041668	660993	928988	2169789	495576	204479	904322	347934	155452	1737309	1408402
1826	palmitoloelycholine	Lipid	Fatty Acid Metabolism (Acyl Choline)	53257	LC/MS Pos Late	100009334	1385	340.321						32723				93857		200063	167680												509826	294848	508065	69921	635507	166733		235154			770874
2938	palmitoyl dihydrosphingomyelin (d18:0/16:0)*	Lipid	Dihydrosphingomyelins	52434	LC/MS Pos Late	100008954	2290	705.591	9939965				22769992	19679144	11668915	19201928	10272553	27708904	21572748	16027074	28221114	17898718	15447722	20508480	22999010	47392896	33755740	10540073	19347892	14564423	37062036	87397952	18067484	29720906	30797800	21908368	41848244	24908232	21331828	13040073	6930617	32543564	17812980
2027	palmitoyl ethanolamide	Lipid	Endocannabinoid	38165	LC/MS Pos Late	1489	1643	300.29	4671	544-31-0	C16512	HMDB02100	133601	158275	76933	168004	128015	137025	190529	241211	222300	67512	112885	122042	121436	113473	141893	85138	148630	93347	140921	171921	138024	181163	234285	228820	500686	135023	131859	257690	142806	149046	287571
2942	palmitoyl sphingomyelin (d18:1/16:0)	Lipid	Sphingomyelins	37506	LC/MS Pos Late	100002107	2168	703.575	9939941	6254-89-3			222071184	231533376	149941136	170533440	103703936	270138080	189907856	168395856	200458944	152123008	116793216	149459200	139367776	158303920	132144384	93521928	120481256	143555968	160051040	182031632	140590560	141479808	240809888	190078464	213650896	220601056	140016016	177963840	103381472	229160704	187706448
2762	palmitoyl-arachidonoyl-glycerol (16:0/20:4) [2]*	Lipid	Diacylglycerol	54958	LC/MS Pos Late	100010925	3015	634.54					402777	196637	98444	95340	77675	544771	233666	317282	285514	96863		70118				40734	44506	55695		49551		109495	270112		293715	50559	69787	114890	234403	149819	63874
1754	palmitoylcarnitine (C16)	Lipid	Fatty Acid Metabolism (Acyl Carnitine, Long Chain Saturated)	44681	LC/MS Pos Late	100000776	1425	400.342	461	6865-14-1	C02990	HMDB00222	5353433	2.03557e+06	2039147	6.01201e+06	1.04145e+06	2280459	5635488	5431232	7.17421e+06	3.1082e+06	1529886	1268984	1029125	1208205	739286	1415713	4707065	638840	2661565	2434749	6723858	6.28368e+06	6078964	6.93077e+06	5218663	1854956	6153328	3783954	2634188	9237971	7646451
1824	palmitoylcholine	Lipid	Fatty Acid Metabolism (Acyl Choline)	52944	LC/MS Pos Late	100009233	1482	342.337	151731					163052			70579	321423	82666	289271	375555	46385				96787	49739	73127	191876			83552	258833	231701	1133981	347334	1.01165e+06	482491	155836	589721	193885	135577	920138
4139	pantetheine	Cofactors and Vitamins	Pantothenate and CoA Metabolism	57555	LC/MS Neg	100001495	2765	277.123	439322	496-65-1	C00831				41520	50157	22369			55254		16822						72847								39319			90757
4137	pantothenate (Vitamin B5)	Cofactors and Vitamins	Pantothenate and CoA Metabolism	1508	LC/MS Pos Early	1024	1667	220.118	6613	137-08-6	C00864	HMDB00210	50005976	28705702	46024956	57795180	19244092	24227688	31740888	62188248	33932184	37633152	2401954	3721482	2063800	4796580	1727851	2717380	3981162	2686803	2688012	3605135	67771992	48476468	21425200	22074000	29076184	36831192	43111364	32504752	50850020	32192400	25718284
5148	penicillin G	Xenobiotics	Drug - Antibiotic	37468	LC/MS Pos Early	100002155	2870	335.106	5904	69-57-8	C05551	HMDB15186		37350112	1939123	21152404		31205162	717658	8936745	33876416	3526611											25076098	22056824	10577890	102272	6935761	6955511	37311716		4284791	133510	21086822
1410	pentadecanoate (15:0)	Lipid	Long Chain Saturated Fatty Acid	1361	LC/MS Neg	980	5521	241.217	13849	1002-84-2;10002-84-2	C16537	HMDB00826	31993452	13255330	9710999	10864605	13486493	13060263	15213798	13484108	10507970	14295415	16332440	29918852	34274204	35592144	33329044	10449519	20383420	20805436	37133708	48366296	15113746	14460535	38163036	6520773	12037363	13578393	17121042	22370140	26385734	25860684	10817674
1753	pentadecanoylcarnitine (C15)*	Lipid	Fatty Acid Metabolism (Acyl Carnitine, Long Chain Saturated)	57522	LC/MS Pos Late	100015842	1362	386.327					89415			120703		39610	157461	90261	145976								47092				144231	77972	42752	89216				42762		127860
5901	pentose acid*	Partially Characterized Molecules	Partially Characterized Molecules	63264	LC/MS Polar	100021467	2180	165.041					236837	108725	970019			373849	494167	213266		558755						266365	76065								816347					181066	2898859
5731	phenol red	Xenobiotics	Chemical	36817	LC/MS Neg	100001724	3665.9	353.049	4766	143-74-8	C12600		22334902	13404453	8220485	10954572	11234330	10451601	141388	9050651	16725421	7.53138e+06			20561								5691173	6746846	5837255		5525914	4.14968e+06	6507822	11133579	1491903	95209	6134080
180	phenol sulfate	Amino Acid	Tyrosine Metabolism	32553	LC/MS Neg	100001510	2156	172.991	74426	937-34-8	C02180	HMDB60015	5075361	1859993	922523	2810868	271952	603240	3.64836e+06	2794633	1077350	1417392	405198	531603	394783	3.99821e+06	614094	381805	295728	448126	690323	4799179	1233561	224513	537512	480747	2730170	351296	2537646	2876342	2.94844e+06	506969	3100862
1100	phenylacetylglutamine	Peptide	Acetylated Peptides	35126	LC/MS Neg	100001417	2330	263.104	92258	28047-15-6	C04148	HMDB06344	197584	709265	428830	625390	717310	2299211	8571885	1094201	327017	550996	209390	21413	19264	24886	56044	38329	45380		84521	44679	169030	161175	76403	201764	6396103	31025	69101	145117	51704	49373	74762
1103	phenylacetylglycine	Peptide	Acetylated Peptides	33945	LC/MS Neg	100001275	2375	192.067	68144	500-98-1	C05598	HMDB00821		3753714	190119	2042207		4293356	64731	1129649	3795744	182950											691086	760990	1030078		750143	745604	912000		515494	41331	2417154
133	phenylalanine	Amino Acid	Phenylalanine Metabolism	64	LC/MS Pos Early	460	2878	166.086	6140	63-91-2	C00079	HMDB00159	360928960	130250936	173570528	124698256	215889872	144891200	146940496	110973136	112211592	158590272	92390688	65688972	89367096	41810380	50364224	102093152	95375056	39827172	132989024	77280296	98877104	90353520	115610912	59579928	109373448	58281192	117989784	103555616	60553380	60664324	201914000
859	phenylalanylalanine	Peptide	Dipeptide	41374	LC/MS Neg	100003589	2745	235.109	5488196	3918-87-4				51111	398680		53543	28119	112326	23373		169443						26388					31751	32640		49212	32088	35511				20285
864	phenylalanylglycine	Peptide	Dipeptide	41370	LC/MS Pos Early	100003588	2898	223.108	98207	721-90-4		HMDB28995	86457	347708	597285	34433	126517	238884	554002	65065	43115	292600					30536				39411		81672	102839	68359	156214	96485	38471	45550	54536	81425	64136	61236
144	phenyllactate (PLA)	Amino Acid	Phenylalanine Metabolism	22130	LC/MS Neg	100000774	2208	165.056	3848	828-01-3	C05607	HMDB00779	163554	216604	138058		106802	252412	184984	199585	98198	130601	170684		175002	143143	135465	146398	260414	66194	164829	253086	154736	975414	419996	184793	639287	100499	111296	607351	200412	515062	349545
143	phenylpyruvate	Amino Acid	Phenylalanine Metabolism	566	LC/MS Neg	241	2515	163.04	997	156-06-9	C00166	HMDB00205	141290	38815	74696		141247	65269	89223			52228	106917	56700	78007		57134			56130	127554	84187		18811	183696	38409			73495	56481			215998
1372	phosphate	Energy	Oxidative Phosphorylation	42109	LC/MS Pos Early	461	576	98.9842	1061	7664-38-2	C00009	HMDB01429	74972224	117623480	103404768	127323408	118848800	120381832	79955624	118434432	138137328	113284312	58061600	55813192	43714092	51011480	32351014	46353912	27740024	51671092	60127248	54098440	91806600	106575792	99608336	123282320	124705952	80596184	115957448	116227656	67956640	89142232	132306864
1150	phosphoenolpyruvate (PEP)	Carbohydrate	Glycolysis, Gluconeogenesis, and Pyruvate Metabolism	597	LC/MS Neg	463	587.3	166.975	1005	10526-80-4	C00074	HMDB00263	2586040	15266245	4596510	4413219	2457061	12956119	1821336	3611768	11011988	2914004	430135	271139	2044880	1120531	453337	663235	355206	84741	364667	1192134	1870381	3812800	1408521	75770	2.89659e+06	1387522	966951	1697233	135050	1229831	2876713
2101	phosphoethanolamine (PE)	Lipid	Phospholipid Metabolism	1600	LC/MS Neg	1026	638	140.012	1015	1071-23-4	C00346	HMDB00224	116539176	75082080	163928480	100870528	52717900	86624624	119970808	119403408	79874864	123268072	46508164	46608668	60698176	60124888	41074916	28320476	28056192	96338384	75626888	87096648	59485360	58509320	36514680	63151376	89931848	64462716	31963886	40691440	3572539	95845848	27403192
4140	phosphopantetheine	Cofactors and Vitamins	Pantothenate and CoA Metabolism	15504	LC/MS Neg	100000328	1597	357.089	987	NA	C01134	HMDB01416			122706	174267	71533	35651		130169	102434	57668						161702			60128	48455				113007	45253		57494			71747
2850	phytosphingosine	Lipid	Sphingolipid Synthesis	1510	LC/MS Pos Late	469	1367	318.3	122121	554-62-1	C12144	HMDB04610	956372	212032	749477	559837	161189	586062	785772	466680	617413	941897	1379207	1178425	718194	424765	356770	1386919	1482655	266972	626112	432423	559916	247323	1437216	598251	1288674	279001	1700767	664456	294778	1143942	789836
1572	pimelate (C7-DC)	Lipid	Fatty Acid, Dicarboxylate	15704	LC/MS Polar	100000101	2745	159.066	385	111-16-0	C02656	HMDB00857		170380																							143230
124	pipecolate	Amino Acid	Lysine Metabolism	1444	LC/MS Pos Early	1025	2200	130.086	849	4043-87-2	C00408	HMDB00070	997401	961283	2132349	1285269	942021	1.69565e+06	1971796	2590439	1.563e+06	1.47534e+06	306155	321791	275844	270096	426120	164769	617097	83284	1054074	495355	3.25556e+06	2347695	316047	776122	1675472	192740	578974	777673	595476	301797	804132
4746	piperine	Xenobiotics	Food Component/Plant	33935	LC/MS Pos Late	100001267	1168	286.144	638024	94-62-2	C03882	HMDB29377	410775	157391	383629	176947	319257	515252	736829	569505	172842	939093							304944		326869
3120	pregnanediol-3-glucuronide	Lipid	Progestin Steroids	40708	LC/MS Neg	100003470	5145	495.296	123796	1852-49-9		HMDB10318	5739718	2961163	2724926	1687067	1954827	1142632	31979836	4567085	501896	2179526	18853					33947	31320							42244	500487
3125	pregnanolone/allopregnanolone sulfate	Lipid	Progestin Steroids	48394	LC/MS Neg	100006173	5160	397.205					1.42486e+06	398056	6106455	322955	742483	255027	3937170	2019682	421605	719605							34534								192033
3097	pregnen-diol disulfate*	Lipid	Pregnenolone Steroids	32562	LC/MS Neg	100001993	3868	238.077					5650829	1069286	8108577	2900444	1469958	288912	10676142	4391914	487876	1619522	491913	449646	122347	259390	46542	128573	579649	26159	75495	420416	2168272	15667695	837307	1186296	82536368	497509	406369	290001	137698	556863	567855
3096	pregnenediol sulfate (C21H34O5S)*	Lipid	Pregnenolone Steroids	32619	LC/MS Neg	100002067	5000	397.205		1247-64-9			401510	173345	851405	246599	468271	125627	950397	1.81111e+06	109751	312366	109206	86751	98503	93048		78333	217832		35526	359787	179507	2591200	239535	616348	6689420	134725	132183	120737	23171	70190	80665
3099	pregnenetriol disulfate*	Lipid	Pregnenolone Steroids	62921	LC/MS Neg	100021104	3504	246.075					7219509	816627	4408062	2298754	675003	132286	11920916	2471610	782761	1057653	711070	181978	72244	126065	21087	114284	342857		32604	206569	908067	4949459	436332	556875	19574732	213472	543062	216549	83697	302566	565385
3098	pregnenetriol sulfate*	Lipid	Pregnenolone Steroids	62922	LC/MS Neg	100021103	4749	413.2					123012		155024	89350	72105	52247	343761	15516	21828	115258	46527	38494	31132	46169		24002	67857		17075	70197	115310	881010	168617	649166	1079088	93479	135871	131423		76951	154118
3080	pregnenolone sulfate	Lipid	Pregnenolone Steroids	38170	LC/MS Neg	100002129	5100	395.19	105074	1247-64-9		HMDB00774	2612591	1197908	3835211	1050180	1538456	724448	7585578	1917601	1346456	1592988											1552385	19952768	475072	1220093	8586360	252809	961675	741558		79897
463	prolylhydroxyproline	Amino Acid	Urea cycle; Arginine and Proline Metabolism	35127	LC/MS Pos Early	100001167	2128	229.118	11673055	18684-24-7		HMDB06695	2254003	3038697	2615301	1983022	2726883	1765653	2327078	922728	3431351	2394307		217420		111634			237980		371309		4496913	2029490	2144057	2379030	5929351	1104315	2635162	2782013	1509709	3091736	2907196
444	proline	Amino Acid	Urea cycle; Arginine and Proline Metabolism	1898	LC/MS Pos Early	480	1603	116.071	145742	147-85-3	C00148	HMDB00162	759022976	419255360	449867968	428536000	801131584	495172192	505005120	515881600	437891360	475546080	364459360	247765120	262616736	237659696	206273200	376386272	378687776	152171392	353380768	271240000	362870944	381001312	419545056	309312640	462669600	191053568	376640544	307276704	272394976	270064032	708121408
884	prolylglycine	Peptide	Dipeptide	40703	LC/MS Pos Early	100003674	2136	173.092	6426709	2578-57-6		HMDB11178	274316	78853	97692	49464	93763	198473	125772		151572	136927	159971	46839	203704	63961	74518	131214	220536	42757	274890	201475	96680	39216	90008	43169	77483		66617	157777	79338	74113	159782
1670	propionylcarnitine (C3)	Lipid	Fatty Acid Metabolism (also BCAA Metabolism)	32452	LC/MS Pos Early	100001162	2590	218.139	107738	17298-37-2	C03017	HMDB00824	6740710	4.09297e+06	19217166	11317690	5496524	8797214	12144153	3104518	5374156	18242642	10034664	15123525	3155871	4146789	4057013	6848050	16628318	14544127	2207573	29273184	11655218	5933463	9707174	4127642	81356272	5613505	14855887	12646969	7026470	18600316	9658021
4332	propyl 4-hydroxybenzoate sulfate	Xenobiotics	Benzoate Metabolism	48460	LC/MS Neg	100006264	3971	259.028		162338-10-5					119838								61881	61932	176715	34490	143280	25578	308713		87566	205091	444687			426126	110640		168437	688027		774195	180034
1953	prostaglandin E2	Lipid	Eicosanoid	7746	LC/MS Neg	487	4573	351.218	5280360	363-24-6	C00584	HMDB01220	1048734	2224360	14620	550365	198346	2606458		2269793	556754		253320	44258	1.80805e+06	15415	352263	261695	114300	257413	931903	1075271	2832143	1544646	1832318	872926	973967	2.02129e+06	1015737	2148961	236180	813292	2.06703e+06
1965	prostaglandin F2alpha	Lipid	Eicosanoid	19398	LC/MS Neg	100000574	4658	353.233	5280363	551-11-1	C00639	HMDB01139	303432	308178		169770	38042	647589		529280	202573		133789		185972		26969	202316	60626	59578	49399	162636	425715	344340	712792	226663	493613	654668	254382	346746	159902	179717	964006
4031	pseudouridine	Nucleotide	Pyrimidine Metabolism, Uracil containing	33442	LC/MS Neg	821	1100	243.062	15047	1445-07-4	C02067	HMDB00767	623997	1048552	2112753	1008723	2298457	1240098	2636024	672127	1283210	2323844	388095	509258	550075	607365	414121	554177	404693	404302	599401	520312	3324496	1968983	1590515	1502857	4337466	934797	1974272	1457884	1136095	2377663	2523744
484	putrescine	Amino Acid	Polyamine Metabolism	1408	LC/MS Pos Early	49	3027	89.1073	1045	110-60-1	C00134	HMDB01414	324251	126350	635395	242692	340620	353258	289754	582261	175478	910277	56697			208441	134677				233656	235774	1358738	5210404	58279	1095295	1272596		109352	312113		107910	326466
4249	pyridoxal	Cofactors and Vitamins	Vitamin B6 Metabolism	1651	LC/MS Pos Early	491	2343	168.065	1050	65-22-5	C00250	HMDB01545	5781794	2794884	1930424	1.78351e+06	2043659	3462826	1253374	2.07553e+06	1257437	2.05719e+06	309767	160229	62286		70738	524529	425781	55394		102748	2272198	657693	1829980		2010174		2702110	1839476	1.0038e+06	111755	2261380
4248	pyridoxal phosphate	Cofactors and Vitamins	Vitamin B6 Metabolism	5331	LC/MS Neg	492	943	246.017	1051	41468-25-1	C00018	HMDB01491	129229	123336	75947	69971		81127	104802	66346	94844	61389	21148		31559	31472	27587			26581	27325	49681	72431	73107	41618		68552	41632	21757	24434		24309
4246	pyridoxamine	Cofactors and Vitamins	Vitamin B6 Metabolism	2150	LC/MS Pos Early	568	2975	169.097	1052	58052-48-5	C00534	HMDB01431	500953	311328	464873	141904	1994352	1817526	797328	321057	118861	1646765	216887	131540				272578	184597	32073		48469	425970	115650	432028	35786	403533		2434803	541720	688357	144082	1392814
4247	pyridoxamine phosphate	Cofactors and Vitamins	Vitamin B6 Metabolism	3138	LC/MS Pos Early	493	1932	249.064	1053	529-96-4	C00647	HMDB01555	54161	43026	125000		33840	70296	55849	36620		121344	32993		33279			36229			44572	71575	31582				47595		53703
4250	pyridoxate	Cofactors and Vitamins	Vitamin B6 Metabolism	31555	LC/MS Neg	100001121	2185	182.046	6723	82-82-6	C00847	HMDB00017	170783	244663	182954	158375	530797	110563	965232	197175	338720	513008	59432	36473	101543	34032	134538	125135	82876		47445	81633	485106	976975	178144		5020287	87257	458791	317220	132282	24518	308121
4244	pyridoxine (Vitamin B6)	Cofactors and Vitamins	Vitamin B6 Metabolism	608	LC/MS Neg	936	1657	168.067	1054	58-56-0	C00314	HMDB02075	5571139	1.95297e+06	1831234	1367112	1581178	1.82797e+06		1443085	2.0242e+06	112694											859746	1.03201e+06	817232		586550	608983	878748	1438149	243348		872310
52	pyroglutamine*	Amino Acid	Glutamate Metabolism	46225	LC/MS Pos Early	100001540	1900	129.066	134508	2353-44-8			706810	918308	1.64679e+06	940586	860720	2431938	2384448	1089116	989406	2243951	2060317	5151365	2146643	962712	513342	7501971	5739416	2459483	955471	1026910	7563131	772259	1.41654e+06	1.15099e+06	13086183	730686	1694367	812795	1498010	7820385	1540037
4857	pyrraline	Xenobiotics	Food Component/Plant	48428	LC/MS Neg	100001767	2304	253.119	122228	74509-14-1		HMDB33143		24577	76036	45833		183814	24479	196748		80650			165518			154841	62667		49645	126579							66742
1151	pyruvate	Carbohydrate	Glycolysis, Gluconeogenesis, and Pyruvate Metabolism	48990	LC/MS Polar	823	1083	87.0088	1060	127-17-3	C00022	HMDB00243	7258169	13051396	846210	3617681	7121912	4814984	475290	915900	3392237	602729	1237237	1762058	1175236	1843823	591298	426504	330404	634761	792440	557202	7399681	7207663	9119769	3060853	7335890	922589	1759485	5370129	652552	643785	11816717
4648	quinate	Xenobiotics	Food Component/Plant	18335	LC/MS Polar	100000442	2432.9	191.056	6508	77-95-2	C00296	HMDB03072	532488	2836722	2776303	952550		1427081	1895552	1007006	406652	1924780		1452057	291021	2885062		1050251	1250690	169229	178518		314658	303524	68818	292478	5175807		296384	273941	239417	837398	285060320
4104	quinolinate	Cofactors and Vitamins	Nicotinate and Nicotinamide Metabolism	1899	LC/MS Polar	182	3000	166.015	1066	89-00-9	C03722	HMDB00232	4732442	6231455	4592553	2961488	2435321	4706748	14608385	3292390	1.55696e+06	8494751	4774605	5171926	2891396	722598	534230	553789	1.73412e+06	19805214	2257369	6601616	4202205	4464702	3.34037e+06	566355	9785001	1250523	3103288	4087241	726956	2276622	4051236
4228	retinol (Vitamin A)	Cofactors and Vitamins	Vitamin A Metabolism	1806	LC/MS Pos Late	498	1636	269.226	445354	68-26-8	C00473	HMDB00305	1062937	484128	966279	968448	343652	1.29466e+06	3123657	1052364	417013	932031		91945		79591	26881		49567		122037	126903	475719	595079	424060	211579	456573	689542	270860	221913	394340	72487	532025
1174	ribitol	Carbohydrate	Pentose Metabolism	15772	LC/MS Polar	100000406	1789.6	151.061	6912	488-81-3	C00474	HMDB00508	1736069	145358	3325212	142595	3.19112e+06	1004063	2424895	1334937	282649	3316876	454401	296625	264391	202206	162575	380515	259007	356591	370618	377221	187813	285839	326815	534481	195614	90495	702779	38345	1068081	718183	458944
4133	riboflavin (Vitamin B2)	Cofactors and Vitamins	Riboflavin Metabolism	1827	LC/MS Neg	500	3160	255.089	493570	83-88-5	C00255	HMDB00244	541626	496337	409399	354643	1218187	438466	120113	404291	379675	460897	27835					30319	61104			17167	338721	339913	263732	105829	224870	135592	491815	521247	138277	115408	407309
1175	ribonate	Carbohydrate	Pentose Metabolism	27731	LC/MS Polar	100001007	2425	165.041	5460677	5336-08-03	C01685	HMDB00867	13708968	9133754	16641453	12124047	24428976	15481643	25279206	29672550	11978465	14450298	3114188	3604839	2722399	3212108	1457313	4854587	4391725	3369011	3365642	3984853	13735082	13525729	14938900	12696305	36917716	6703283	9170509	12328819	21062180	8684508	20361824
1167	ribose 1-phosphate	Carbohydrate	Pentose Phosphate Pathway	1763	LC/MS Polar	219	4025	229.012	439236	50-99-7;58459-37-3	C00620	HMDB01489	3860221	2306810	6153701	4553101	1341099	2093349	2448341	4112869	1596436	2638936	692139	515069	168934	781303	112365	329090	44196	332435	632757	600887	2365611	1848283	2076493	965884	6786255	935307	1668039	2344804		1701621	1842294
1199	ribulonate/xylulonate/lyxonate*	Carbohydrate	Pentose Metabolism	61858	LC/MS Polar	100019968	2350	165.041					35027088	15351703	29010200	28797660	72298112	21003520	45383616	65679296	25438804	48041800	6938033	6333669	3339765	5466829	4518057	11804774	7018578	5154571	4537530	10103520	19054002	16826596	13769760	18195844	70079432	7415471	87601008	9101349	13261527	5872635	64690712
1176	ribulose/xylulose	Carbohydrate	Pentose Metabolism	48340	LC/MS Polar	100006122	1400	149.046						183538	550040	158888	664332	523155	1509642	448698	236237	1068140	326331	406793				376151	314964	184216	155800		268713	249902	561872	157635	481884		1449500	293253	138779		786669
5448	rocuronium	Xenobiotics	Drug - Neurological	52381	LC/MS Pos Early	100006745	3300	265.204	9849870	143558-00-3																							4289942	198440	3438040	2732896	3178854	1293045	1194589	822751	695870	1778706	2497551
534	S-(1,2-dicarboxyethyl)glutathione	Amino Acid	Glutathione Metabolism	63009	LC/MS Neg	100020967	543	422.087	9802383	1115-52-2					474400	228727	91115	55097	41327	215710	118449	394145	69076	140312	46550	107491	258691	611987	33961	484510	129563	763077	116753	355000	23253	205254	309128	81041	80913			75241	42694
60	S-1-pyrroline-5-carboxylate	Amino Acid	Glutamate Metabolism	42370	LC/MS Pos Early	35	1528	114.055	1196	2906-39-0	C04322	HMDB01301	2572261	1.92245e+06	1017177	7077198	4946935	2090756	935210	1258314	2003820	1549403	2625558	579473		110518		4756888	8597370	591061	286290		466534		3796091	418019	1100945	58320	4089595	2.56168e+06	461959		5079377
399	S-adenosylhomocysteine (SAH)	Amino Acid	Methionine, Cysteine, SAM and Taurine Metabolism	42382	LC/MS Neg	197	1832.4	383.114	439155	979-92-0	C00021	HMDB00939	3030012	1755315	1.96345e+06	2454124	1991505	2704067	1789032	2709287	1657931	1595677	1213327	1253143	1426180	3036233	1133190	1198646	1039385	1333258	3147605	2120203	2255688	1356112	1890193	1181488	2705819	1159683	2.03098e+06	1809553	1081097	794090	2646142
398	S-adenosylmethionine (SAM)	Amino Acid	Methionine, Cysteine, SAM and Taurine Metabolism	15915	LC/MS Pos Early	1263	3002	399.144	34756	24346-00-7;86867-01-8;86867-0108	C00019	HMDB01185			1514105		1697764	1622425	592364	467522		2435481														402705
410	S-methylcysteine	Amino Acid	Methionine, Cysteine, SAM and Taurine Metabolism	39592	LC/MS Pos Early	100002749	1955	119.016	24417	1187-84-4		HMDB02108	98038		269728	48708	129928		359245	71796		140403	248170	78652	131721	123376	94004	141119	303182	83353	325646	147375	97618	49420	145781	146699	99530	73936	152621		153539
411	S-methylcysteine sulfoxide	Amino Acid	Methionine, Cysteine, SAM and Taurine Metabolism	43378	LC/MS Pos Early	100002927	900	152.038	82142	6853-87-8		HMDB29432	92898	84296	154642	57249	56278		222664	107983	172774	126832	75441	35697	205293	359302	155425	55146	81791	60449	886085	875459	85693		97040	177010	314444	85734	114742	24632	47150	70224	150858
521	S-methylglutathione	Amino Acid	Glutathione Metabolism	33944	LC/MS Pos Early	100001259	2200	322.107	3605667	2922-56-7	C11347				84200	26974						144667		53873		24796	16130	183974	34282		37299								38017			21108	42112
4782	saccharin	Xenobiotics	Food Component/Plant	21151	LC/MS Neg	100000870	2000	181.992	5143	81-07-2	D01085	HMDB29723											54504	91731	1314936	508813	208694	1327508	8160704	33379		1645472
115	saccharopine	Amino Acid	Lysine Metabolism	1495	LC/MS Pos Early	392	2530	277.139	160556	997-68-2	C00449	HMDB00279			173350		214925	35161	298142	130048																102752	143239
5549	salicylate	Xenobiotics	Drug - Topical Agents	1515	LC/MS Polar	501	802	137.024	338	69-72-7	C00805	HMDB01895	126631	283922	138319	220058	142101	244179	717314	227854	160832	327582		63126	360068	203579	175385	278875	268732		175410	274381	196749	692763	752182	141003	1116507	486881	167197	244349	341393	196056	292769
1580	sebacate (C10-DC)	Lipid	Fatty Acid, Dicarboxylate	32398	LC/MS Neg	100001211	1788	201.113	5192	111-20-6	C08277	HMDB00792	43125	69159	137918	55316	81961					60001						42220					91125	41864	97316	174549	91787	77788	168900	112732		97330	83489
1198	sedoheptulose	Carbohydrate	Pentose Metabolism	53237	LC/MS Polar	100002619	2255	209.067	5459879	3019-74-7		HMDB03219	2082585	2779008	8524887	4821675	11659323	5230860	8684470	3542864	3018255	9810026	3270069	2400656	718315	543093	693674	2418076	3.45113e+06	1390186	812742	394021	3010615	2.02883e+06	4292858	2335618	3319355	430960	7.6666e+06	4309829	13443069	1208487	6748187
1169	sedoheptulose-7-phosphate	Carbohydrate	Pentose Phosphate Pathway	35649	LC/MS Neg	100001628	599.6	289.033	616	2646-35-7	C05382	HMDB01068	1957637	3298725	6130481	2197540	2602570	3.86178e+06	5290678	2376694	1.84879e+06	4323223	1615011	1408511	1734692	732756	1195093	470468	929008	2463749	2030679	663650	1708454	2640549	1399842	1710568	3822895	1214551	920521	1770197	793605	2026753	2307537
9	serine	Amino Acid	Glycine, Serine and Threonine Metabolism	1648	LC/MS Pos Early	503	1239	106.05	5951	56-45-1	C00065	HMDB00187	176944352	115678144	98054584	127515760	174092384	127769328	94224440	120010888	115407136	97604920	94249712	52763836	71701800	53506608	42971140	102265848	91474448	26988154	93704336	60714468	82659816	54545572	108585048	59975516	92037304	49942160	97935376	85493696	58499384	47172100	171529248
269	serotonin	Amino Acid	Tryptophan Metabolism	2342	LC/MS Pos Early	504	2550	177.102	5202	153-98-0	C00780	HMDB00259	6602642	15771034	41791844	13645179	7.18436e+06	7.25938e+06	17807414	13273948	10833693	19967708	128817	181497	118605	2195796	3390176	48029	69887	277381	742758	1657216	5074647	2379313	1367629	3257903	1817423	451043	6.95665e+06	4106272	1142498	886267	3399018
492	spermidine	Amino Acid	Polyamine Metabolism	485	LC/MS Pos Early	50	3355	146.165	1102	124-20-9	C00315	HMDB01257	19281796	19058472	26256640	15670161	14672539	17493612	15968357	19189890	23789826	34782524	3.03459e+06	2386703	6861779	6266382	3127148	3635733	3753157	1.92404e+06	29962798	13628998	24111988	19260224	7.64461e+06	40527160	32101108	4875292	11531418	17264220	2384823	27367922	20772796
499	spermine	Amino Acid	Polyamine Metabolism	603	LC/MS Pos Late	507	758	203.223	1103	71-44-3	C00750	HMDB01256	941517	1163968	631351	926380	356673	633718	495766	334928	2578820	1355280	141088	104571	1677261	162710	131575	637199	198556		6152939	465839	665975	415257	974279	8256063	667099	358773	583780	1321943	101626	7868450	3243403
2849	sphingadienine	Lipid	Sphingolipid Synthesis	57426	LC/MS Pos Late	100015643	1350	298.274	6449795	25696-03-1			317007	176677	156564	81545	110126	172000	1150956	264153	77221	122585	60617	82024	135161	152850	65208	68316	46297	75480	154185	103700	179988	204023	71737	84428	234882		72235	102141	43203	77189	114361
2847	sphinganine	Lipid	Sphingolipid Synthesis	17769	LC/MS Pos Late	313	1413	302.305	3126	3102-56-5	C00836	HMDB00269	418152	128500	133360	293076	138083	228669	388778	92561	129488	137333	119025	262674	646759	410836	370644	95080	261006	135614	371745	1.01925e+06	283156	448921	190170	721988	684550	269691	293820	194754	131139	758927	223741
2951	sphingomyelin (d17:1/14:0, d16:1/15:0)*	Lipid	Sphingomyelins	62152	LC/MS Pos Late	100020276	1950	661.528					176426	242554	275377	103875	96302	249571	229564	206742	142315	116926			45268	88708					174143	114646	167203	105863	423250	277067	158267	334316	205092	131731		130202	326591
2954	sphingomyelin (d17:1/16:0, d18:1/15:0, d16:1/17:0)*	Lipid	Sphingomyelins	52433	LC/MS Pos Late	100006314	2082	689.559		121999-58-4			10005359	10998033	11270543	6033259	4747008	11033771	9556869	7692939	8038325	6091790	3143490	2767087	4201467	5304197	3550137	2390010	2569776	2729480	6572598	6.33733e+06	4048141	4447886	9289361	6284135	7055656	7606522	5684573	5200780	1959809	6323794	7168553
2940	sphingomyelin (d18:0/18:0, d19:0/17:0)*	Lipid	Dihydrosphingomyelins	57473	LC/MS Pos Late	100009027	2362	733.622				HMDB12087	1.72277e+06	1877193	878298	759046	1371674	2604203	1728108	1379860	2264922	759365	420093	353707	772458	1113411	1222091	115934	449463	1269753	937077	1.72186e+06	614193	828979	1147132	1.3577e+06	3.26316e+06	1982897	529894	590505	609626	1632976	1267819
2941	sphingomyelin (d18:0/20:0, d16:0/22:0)*	Lipid	Dihydrosphingomyelins	57476	LC/MS Pos Late	100015786	2600	761.653					405913	246320	92321	127624	473532	413449	287109	42563	209498	110836				116564	173508			99551	87425	208279		80566		86823	356049	135075	113997			109611	82783
2952	sphingomyelin (d18:1/14:0, d16:1/16:0)*	Lipid	Sphingomyelins	42463	LC/MS Pos Late	100004328	1998	675.544	11433862			HMDB12097	12262366	13820061	10605934	10964055	5665342	14858542	13184130	15840222	12518494	8328625	3355373	2934470	4679208	8898206	4790214	2539814	4139236	4160890	12571830	10661166	15773275	13125253	37149048	23037208	18288204	35750460	19879426	13175494	5.78958e+06	15767324	30604220
2957	sphingomyelin (d18:1/17:0, d17:1/18:0, d19:1/16:0)	Lipid	Sphingomyelins	52615	LC/MS Pos Late	100008920	2312	717.591		121999-64-2			5074650	5539166	4975355	3449419	3047793	7717162	5216687	4089438	7763067	3436838	2537525	2421933	4030942	3177116	4617696	1558308	2342814	2725742	5866432	5019515	2355857	2772919	5933532	5821929	4353248	6655196	2565960	3811209	1517965	5853605	4023847
2958	sphingomyelin (d18:1/18:1, d18:2/18:0)	Lipid	Sphingomyelins	37529	LC/MS Pos Late	100002106	2167	729.591	6443882	108392-10-5		HMDB12101	7923672	8.34772e+06	6.35493e+06	5437807	3.88241e+06	12004824	8648837	9917510	10994187	5222790	1073873	1228507	1148748	1450447	902905	927503	909792	2273554	1885809	1.56022e+06	3.24967e+06	3660475	3766785	5691151	12296395	5920572	2.00838e+06	2961191	2164149	5680653	6.38315e+06
2960	sphingomyelin (d18:1/20:0, d16:1/22:0)*	Lipid	Sphingomyelins	48490	LC/MS Pos Late	100006290	2685	759.638				HMDB12102	9356358	11934807	6874548	3831683	5009901	15941462	7.90515e+06	4508585	8057219	4794693	2.881e+06	3108458	5957302	5305186	6788155	1945363	5050911	8154211	6.18201e+06	4303573	2805038	2828575	12347940	7604782	6.9968e+06	18852578	4629861	3337150	4180261	8156566	7.75818e+06
2961	sphingomyelin (d18:1/20:1, d18:2/20:0)*	Lipid	Sphingomyelins	48491	LC/MS Pos Late	100006292	2383	757.622		222403-67-0			1697907	2154914	1.99661e+06	984460	1114748	3654300	2194351	1713544	1868740	1617981	501499	591647	460462	631490	432041	462371	877226	1269377	753542	560908	931892	1052725	1439813	1611205	2678578	2248787	735146	941526	818725	1344844	1844963
2963	sphingomyelin (d18:1/21:0, d17:1/22:0, d16:1/23:0)*	Lipid	Sphingomyelins	52495	LC/MS Pos Late	100009025	2793	773.653					1055478	1124020	851875	331165	675926	1553842	816253	185331	479196	597989	163521	199409	615209	555369	725043	87975	296322	418662	674273	449159	175969	188260	1.03777e+06	415111	353771	1110509	516650	260698	184254	460790	691288
2965	sphingomyelin (d18:1/22:1, d18:2/22:0, d16:1/24:1)*	Lipid	Sphingomyelins	48493	LC/MS Pos Late	100006295	2666	785.653				HMDB12104	6173711	9054915	3982534	3209900	2650976	11463294	6730525	4686411	7860465	3473849	2396825	2618496	3.81831e+06	4271154	3433371	1.91031e+06	4167487	4507517	4823245	4500738	3756706	3413609	10504502	7243977	9252865	11068150	5171981	3.78387e+06	2482930	7723458	8.36948e+06
2968	sphingomyelin (d18:1/24:1, d18:2/24:0)*	Lipid	Sphingomyelins	47153	LC/MS Pos Late	100005986	3033	813.684		94359-13-4		HMDB12107	42531512	64599680	20998304	21127544	18972444	73201784	39343920	26853426	53813676	16816770	23299596	22932708	53024664	37324396	46013456	14841627	37901416	41403464	38584328	47364760	24446308	18032532	62754988	52902356	40266868	72252416	32352348	28791864	26637170	64880068	42462992
2953	sphingomyelin (d18:2/14:0, d18:1/14:1)*	Lipid	Sphingomyelins	47154	LC/MS Pos Late	100005985	1860	673.528					372100	454657	372135	326177	148366	701118	632524	595252	343424	293539				113907				41905	260121	194761	599231	384486	521226	577100	701396	671631	339193	371827	153028	342307	884805
2956	sphingomyelin (d18:2/16:0, d18:1/16:1)*	Lipid	Sphingomyelins	42459	LC/MS Pos Late	100004329	2002	701.559					14669787	14666747	11949232	9125662	6669664	21299820	17204418	17158132	13871360	12017540	3705454	3635188	3290833	6232373	2768607	2982838	3086571	4854078	6722263	8091124	13224814	16057996	9796488	12167851	31253120	9554170	5512648	9380386	4200656	10715460	14444582
2967	sphingomyelin (d18:2/23:0, d18:1/23:1, d17:1/24:1)*	Lipid	Sphingomyelins	52435	LC/MS Pos Late	100008956	2845	799.669					2213972	3170281	1626764	958169	1093272	3678993	2637675	972727	2241813	1099901	828256	856004	2044544	1300350	1528134	572285	1175233	1321787	1942042	1656146	1052539	802350	2379463	1.51877e+06	1563438	2233402	1351368	1117035	686117	2024399	1.61162e+06
2969	sphingomyelin (d18:2/24:1, d18:1/24:2)*	Lipid	Sphingomyelins	52437	LC/MS Pos Late	100008957	2635	811.669					14337659	16619401	9429258	6475424	5532857	28394884	12886893	14320522	22853660	7296472	8.00394e+06	5940352	14569163	12100951	10078183	4071306	8560074	12315933	16920504	16788388	9688970	11898061	21036058	16113538	27113462	25146268	10762725	14104749	9354924	24168202	15505350
2950	sphingomyelin (d18:2/24:2)*	Lipid	Sphingomyelins	57479	LC/MS Pos Late	100015789	2215	809.653					398373	295724	456591	120063	207654	692697	463233	725216	677551	676850	165337		145580	116844	48420	86498		178022	257070	272981	297313	965927	414141	582527	1553840	528883	323337	480857	198667	592688	551453
2998	sphingosine	Lipid	Sphingosines	17747	LC/MS Pos Late	297	1393	300.29	5353955	123-78-4	C00319	HMDB00252	1688364	1263030	1056322	901570	309216	789134	3797222	731537	428547	749432	916433	873492	1871002	1191096	1705950	1015381	938766	939081	1.4028e+06	2016455	1881101	2210403	1723214	1.91195e+06	1717032	557660	1528571	1822709	400215	1758806	1045088
4804	stachydrine	Xenobiotics	Food Component/Plant	34384	LC/MS Pos Early	100001296	1440	144.102	115244	4136-37-2	C10172	HMDB04827	1071704	2258544	60814604	1546662	20146554	43975076	4665576	7171697	1373434	1899724	2408459	409427	632419	494232	770909	1016800	3091116	710314	1478150	5478501	452288	1173937	450014	228132	35396912	120508	521795	299293	666920	864953	428046
1415	stearate (18:0)	Lipid	Long Chain Saturated Fatty Acid	1358	LC/MS Neg	439	5872	283.264	5281	57-11-4	C01530	HMDB00827	918412160	244993104	210716032	254525296	461722336	331444320	460438944	419645792	279463584	438909760	444131840	918392576	910290944	805801024	767184000	301902976	836667072	549922432	1048718080	1269209472	397098080	440553024	1401614208	176974592	255354336	428282272	661699968	783922688	995181056	839792896	438108224
1458	stearidonate (18:4n3)	Lipid	Long Chain Polyunsaturated Fatty Acid (n3 and n6)	33969	LC/MS Neg	100001229	5395	275.202	5312508	111174-40-4	C16300	HMDB06547								128882													334140		168069					305786	279963	68128	250866
2028	stearoyl ethanolamide	Lipid	Endocannabinoid	38625	LC/MS Pos Late	100002254	1787	328.321	27902	111-57-9		HMDB13078	112200	74309	70760	81437	94136	91725	106265	176388	160203	62053	141242	106210	114077	69755	138206	144178	167103	89847	136134	136269	113431	230583	259453	199350	636380	119812	134632	163656	162076	103230	242457
2944	stearoyl sphingomyelin (d18:1/18:0)	Lipid	Sphingomyelins	19503	LC/MS Pos Late	1538	2400	731.606	6453725	85187-10-6;85187-10-6	C00550	HMDB01348	26769972	29008016	21555400	14352963	17153332	39414376	28415104	27260460	38645932	16989760	5745920	7600354	10665722	11611752	13952617	4664950	7578601	15529412	12773836	9883419	11864958	10417464	26058914	28858212	27922668	52790080	10837172	12074018	15707986	27888146	27124798
2785	stearoyl-arachidonoyl-glycerol (18:0/20:4) [2]*	Lipid	Diacylglycerol	57449	LC/MS Pos Late	100010950	3522	662.572					918737	795123	406131	392043	138989	1184891	519545	334776	957757	354454	274719	292503	396332	221475	262818	206916	264046	292906	315349	425725	167486	236762	1158316	454228	451626	701686	334340	426315	387344	747748	288470
2791	stearoyl-docosahexaenoyl-glycerol (18:0/22:6) [2]*	Lipid	Diacylglycerol	57368	LC/MS Pos Late	100015617	3256	686.572					332582	132644	51253	104918		333974	198006		111953	137786													98520					70354	234558	112344
1756	stearoylcarnitine (C18)	Lipid	Fatty Acid Metabolism (Acyl Carnitine, Long Chain Saturated)	34409	LC/MS Pos Late	100001391	1485	428.373	6426855	18822-91-8		HMDB00848	3673801	1494706	2944016	2608863	2426447	2711246	7140387	3.83738e+06	9352170	3789057	2401607	1124587	943781	783542	1725738	2146083	5217094	768649	1.96887e+06	3533183	4221899	8371383	6812249	6462154	3115065	2.05922e+06	7716091	2354955	2481991	13839368	8667734
1831	stearoylcholine*	Lipid	Fatty Acid Metabolism (Acyl Choline)	57464	LC/MS Pos Late	100015759	1520	370.368									54811	174482		81140	94661								156844						442199	72795	137326	102921		113078			176536
1575	suberate (C8-DC)	Lipid	Fatty Acid, Dicarboxylate	15730	LC/MS Polar	100000016	2577.6	173.082	10457	505-48-6	C08278	HMDB00893	175161	323634	275439			255670	237795	119221	198555		114991	140689	162902			146730	129509		163637			141095	176119	290470	178166	200621	186859	738418	168617	341309	335613
1354	succinate	Energy	TCA Cycle	1437	LC/MS Polar	252	3149	117.019	1110	110-15-6	C00042	HMDB00254	93517672	109367328	383843008	93807472	141505920	75607192	215441088	115830192	134879440	214727584	23612624	4784109	31822948	48231712	106790848	101243208	220837024	14245340	25024632	81258352	133634336	270664576	45251016	171975008	494547680	39799312	67074396	45007496	145108784	113980960	84744080
1353	succinylcarnitine (C4-DC)	Energy	TCA Cycle	37058	LC/MS Pos Early	100001948	2291	262.128	71464481	256928-74-2		HMDB61717	988281	520426	2.01629e+06	1065000	5031776	392287	1653281	426361	420519	2952044	373838	310510	135031	214154	136068	351024	193055	73491	206287	185887	354762	280471	179712	231564	476709	61679	409337		32147	76848	310979
1234	sucrose	Carbohydrate	Disaccharides and Oligosaccharides	1519	LC/MS Polar	935	3092	387.114	5988	57-50-1	C00089	HMDB00258		2475616	1945128	649866		213884	825702	204452	266456	64366	72504	49611	140019	263478		505912	690571	138186	116669	49287	103240	205122	122392	1818318	7987409	34807	647147	158380	147741	978102	1850449
5635	sulfate*	Xenobiotics	Chemical	46960	LC/MS Neg	100002528	616	96.9601	1118	14808-79-8	C00059	HMDB01448	41631632	58131176	32285778	45559000	38414392	58938820	16956144	32855214	71440920	39668904	7.97967e+06	12825346	12086414	12029587	8945784	10455375	15085144	11417692	18995940	17383364	61603120	49315100	37747496	8242952	52488552	18511224	56697436	45189108	17804780	27998332	48876816
4941	tartronate (hydroxymalonate)	Xenobiotics	Food Component/Plant	20693	LC/MS Neg	100000840	610	118.999	45	80-69-3	C02287	HMDB35227	1679917	1147937	1.01278e+06	373172	1661425	876529	2485349	633635	415560	1350601	594538	644455	635884	638177	313740	262556	274471	433237	887370	634965	764040	612713	1376746	687209	1855670	371525	2400343	1757449	1339152	1.87383e+06	3263064
424	taurine	Amino Acid	Methionine, Cysteine, SAM and Taurine Metabolism	2125	LC/MS Pos Early	512	660	126.022	1123	107-35-7	C00245	HMDB00251	111721832	72414456	166618976	72434392	87255000	97779496	128631112	122321960	71453648	140366368	78114880	70669432	56201264	49090936	34689448	73114240	71992000	121591856	74168704	65764880	143576144	88859008	91762496	133992488	112629712	60828796	94681856	124725016	88099568	84416112	117919632
3279	taurochenodeoxycholate	Lipid	Primary Bile Acid Metabolism	18494	LC/MS Neg	1629	5250	498.289	387316	6009-98-9	C05465	HMDB00951	16025367	52967048	42600324	32221924	51508848	38305712	679226944	3526028	1807049	57828244	357459	581693	2284171	464543	563777	4216612	818991	65824	34470	154101	5051128	3752142	134593	1218476	2689345	67431	3198102	217538	6510129	3010862	1268356
3355	taurochenodeoxycholic acid 3-sulfate	Lipid	Secondary Bile Acid Metabolism	62890	LC/MS Neg	100021093	4809	288.62				HMDB02486	10713853	2632960	14288571	7272676	4138680	250594	34053692	7120797	2229594	3.21294e+06	117751	24336	58556			71790	473907	49320			2146732	130717		63475	366445		2316975		271382	188479	740714
3272	taurocholate	Lipid	Primary Bile Acid Metabolism	18497	LC/MS Neg	1648	5150	514.284	6675	145-42-6	C05122	HMDB00036	5546493	34793552	35807248	20416524	34583724	19491624	367138912		650146	60269504	276650	722202	981949	851569	598126	1.74299e+06	1251806	37246	36156	1717690	6349351	8097732	76730	733875	6276812	25877	8307466	853496	6382991	12518363	1671515
3350	taurocholenate sulfate*	Lipid	Secondary Bile Acid Metabolism	32807	LC/MS Neg	100001990	4750	279.614					35971292	10094514	17718542	14475210	8717104	1160255	111782280	23659464	3353699	8669413	752163	154521	169861	43849	36649	300959	536899	147614			2877484	2191496	123875	424903	3.70836e+06	28155	2.05533e+06	85122	860843	160322	1831837
428	taurocyamine	Amino Acid	Methionine, Cysteine, SAM and Taurine Metabolism	35117	LC/MS Pos Early	100001418	710	168.044	68340	543-18-0	C01959	HMDB03584
3305	taurodeoxycholic acid 3-sulfate	Lipid	Secondary Bile Acid Metabolism	62889	LC/MS Neg	100006644	4850	288.62					1216691	366312	2477786	798469	493343	60094	6937046	2164486	266182	498215	135239	32043					1336091	18881							31889
3341	taurohyocholate*	Lipid	Secondary Bile Acid Metabolism	42603	LC/MS Neg	100004084	5000	514.284					11832549	8874474	20262080	6240007	10296814	2076288	94386288	1647075	1.87926e+06	16887300											891821	96477		123353	1368641		395464		263124	182682	52503
3343	taurohyodeoxycholic acid	Lipid	Secondary Bile Acid Metabolism	43588	LC/MS Neg	100003869	5073	498.289	119046	38411-85-7			4047476	4220926	7242801	2063038	3979029	1081019	42501988	1019863	225420	3679682														41571	96476
3316	taurolithocholate 3-sulfate	Lipid	Secondary Bile Acid Metabolism	36850	LC/MS Neg	100001658	5027	280.622	440071	64936-83-0	C03642	HMDB02580	3819690	1246238	2741711	2636822	1433635	122985	17383036	2939647	422010	1071370	708023				57315	39888	3323686	85745			206036	42545			170960		146268		28979		69112
3332	tauroursodeoxycholate	Lipid	Secondary Bile Acid Metabolism	39378	LC/MS Neg	100002912	5025	498.289	9848818	14605-22-2		HMDB00874		72457	94756	35045	25879	20128	1106869	24470		174179			262167			343254					313975								132036
3333	tauroursodeoxycholic acid sulfate (1)	Lipid	Secondary Bile Acid Metabolism	62784	LC/MS Neg	100020844	4325	288.62					115356	38058	278347	57788			966802	146446		159569			27894			100290	67831				2623007
3362	tauroursodeoxycholic acid sulfate (2)	Lipid	Secondary Bile Acid Metabolism	62785	LC/MS Neg	100020845	4603	288.62					957646	272268	794970	957484	395107		3.08754e+06	703422	180036	298343							302221
1451	tetradecadienoate (14:2)*	Lipid	Long Chain Polyunsaturated Fatty Acid (n3 and n6)	62850	LC/MS Neg	100020343	5292	223.17	5312409	39039-37-7		HMDB00560	236291	467938	179668	445509	231937	365863	825291	209226	521371	256696	127988	202761	148062	181693	178692	128361	210628	109810	295349	392627	611202	596532	2512627	728153	227307	536140	1093892	379734	278676	935428	1940265
4372	theobromine	Xenobiotics	Xanthine Metabolism	18392	LC/MS Pos Early	100000445	1600	181.072	5429	83-67-0	C07480	HMDB02825	1115104	146995	936628	203042	1.619e+06	4028274	2731231	8765071	119313	1607607				888856	4102271		1.87825e+06	269918	845161	345010	297050			681628	381639	55780			161737	3480550
4373	theophylline	Xenobiotics	Xanthine Metabolism	18394	LC/MS Neg	100000437	2356.9	179.058	2153	58-55-9	C07130	HMDB01889		88064		117697	94638	66797	749731	137688		402512														148974	436090
4219	thiamin (Vitamin B1)	Cofactors and Vitamins	Thiamine Metabolism	5341	LC/MS Pos Early	873	3050	265.112	1130	59-43-8	C00378	HMDB00235	3604403	1516846	2014260	1355043	1269587	1.47835e+06	548164	1178992	1434755	2018836							29637				881347	928695	628874		814480	378438	854608	960910	442739	38530	924757
4220	thiamin monophosphate	Cofactors and Vitamins	Thiamine Metabolism	15798	LC/MS Pos Early	523	2378	345.078	3382778	532-40-1	C01081	HMDB02666	69944			104076			41020	71386	36311												155327	85536			114486		91069	72323
5778	thioproline	Xenobiotics	Chemical	53231	LC/MS Pos Early	100009232	1250	134.027	93176	34592-47-4			112903400	39183480	40470600	43892608	64297532	41362752	80748408	33627584	33757668	19840320	29741538	15992622	34204820	19163592	8556192	20133388	23452594	15806216	65517988	24511450	26076656	11631591	22954348	2748524	23988680	8686817	41556392	32397522	43307168	43868576	44155408
4153	threonate	Cofactors and Vitamins	Ascorbate and Aldarate Metabolism	27738	LC/MS Polar	100001022	2384	135.03	151152	70753-61-6	C01620	HMDB00943	594447232	490258528	908886336	479333472	325681184	578447296	617735360	823707072	561073472	864954752	249447888	217163312	267414576	311459296	172293760	160702304	289935936	370136544	370469856	362620768	436429728	379604288	425752352	492636256	576274688	705039168	596910720	575064448	244932192	297219232	636568000
16	threonine	Amino Acid	Glycine, Serine and Threonine Metabolism	1284	LC/MS Pos Early	564	1514	120.066	6288	72-19-5	C00188	HMDB00167	321572896	110358816	164151152	135828880	174737392	125639864	141429088	158469296	116572856	151517552	71455712	35294356	77157128	60121376	37184452	87643920	77700488	20838868	84211736	58204720	106222208	37703812	76611424	42445052	76589632	34404916	78001000	78718704	53771492	58878124	165388416
4081	thymidine	Nucleotide	Pyrimidine Metabolism, Thymine containing	2183	LC/MS Neg	872	1963.7	241.083	5789	50-89-5	C00214	HMDB00273	129057	136900	27646	320820	86994	105828	158218	180786	265667	45798	49873	50677	37968	101590	25719	76354	70675		95288	49705	95337		79390		95079	40252	188211	65411	31295	19677	103710
4077	TMP	Nucleotide	Pyrimidine Metabolism, Thymine containing	12023	LC/MS Neg	1248	883	321.049	9700	33430-62-5	C00364	HMDB01227	137718	52892	158870	92657	26617	57624	115650	314442	32697	143203	46109	52581	13369	139425	122106	34155	18042	111306	106222	231378	223028	112705	74161	45399	215102	27147	86454	45888			34521
4084	thymine	Nucleotide	Pyrimidine Metabolism, Thymine containing	604	LC/MS Neg	882	1654	125.036	1135	65-71-4	C00178	HMDB00262	81617	125757		172073	76926	76244	47227	53623	66627		86370	52212	124665	50385	48975	71574	90646	38246	135955	96524	169122	101155	144290	128120	173702	50184	147085	159419	86700	87538	118342
358	tiglyl carnitine (C5)	Amino Acid	Leucine, Isoleucine and Valine Metabolism	35428	LC/MS Pos Early	100001597	2962	244.154	22833596	64191-86-2		HMDB02366	183043	156041	323827	172763	65965	252331	639061	119867	109282	364609		51418					38339	37832	42946	138768	289089	353116	116689	60000	295342	67118	238460	209553	147088	108306	176680
461	hydroxyproline	Amino Acid	Urea cycle; Arginine and Proline Metabolism	32306	LC/MS Pos Early	1001	1064	132.065	5810	51-35-4	C01157	HMDB00725	23357796	80030576	37508720	77376000	66225632	70150240	33770252	87752144	93981592	34742976	2948063	4329357	5316695	10516882	11796786	1446101	5470176	3.53671e+06	19626928	8885752	71782432	51547096	36349208	45388300	69486720	37490904	44548848	64017416	29406008	37690416	42665776
74	trans-urocanate	Amino Acid	Histidine Metabolism	607	LC/MS Pos Early	537	2285	139.05	736715	104-98-3	C00785	HMDB00301	577397	421197	2878443	131945	778145	312198	703457	173225		295930	175241	356444	589861	197529	75724	314615	581066	174685	413043	148710	596820	447365	236961	980831	895582	112265	294421	683566	772353	3630908	783738
1362	tricarballylate	Energy	TCA Cycle	15729	LC/MS Polar	2053	4200	175.025	14925	99-14-9	C19806	HMDB31193	990425	772040	1399248	645002	999693	999114	1315810	1200182	815354	778741	3072385	968135	28585232	17485154	4463056	26869288	21970462	2351237	4054230	14089264	847154	754344	334705	29310368	7349281		761182	281780	132112	956712	1200436
2946	tricosanoyl sphingomyelin (d18:1/23:0)*	Lipid	Sphingomyelins	52436	LC/MS Pos Late	100008955	3200	801.684				HMDB12105	1371353	1243694	726445	692719	1278095	1982421	914404	300896	963003	844344	623434	556962	2183107	1643734	2839493	448854	725174	982708	1.80295e+06	1889256	550096	563586	1315949	859630	786953	1800923	650041	498958	611016	1449272	1183405
4125	trigonelline (N'-methylnicotinate)	Cofactors and Vitamins	Nicotinate and Nicotinamide Metabolism	32401	LC/MS Pos Early	100001092	1388	138.055	5570	535-83-1	C01004	HMDB00875	820468	941838	2972901	617378	896269	6874820	1.75439e+06	2030457	282667	3017684	78961	158343	304087	171692	231176	967080	362968	71092	440797	177982	236189	173125	691351	283461	835700	504954	153057	173711	151871	411617	526626
2106	trimethylamine N-oxide	Lipid	Phospholipid Metabolism	40406	LC/MS Pos Early	100003397	2100	76.0757	1145	1184-78-7	C01104	HMDB00925	264833	615272	677366	657821	371475	780989	3846293	556770	388199	1039801	171341	26901	129206	203776	285730	117070	535841	94816	313933	381651	207711	1633151	95159	122445	1148286	37903	221904	232584	113542	69115	315272
238	tryptophan	Amino Acid	Tryptophan Metabolism	54	LC/MS Pos Early	565	2986	205.097	6305	73-22-3	C00078	HMDB00929	47032860	11509114	23943112	16211647	31038990	18018408	15853668	17688642	18613498	25335486	5503664	2104244	8.00029e+06	5227108	7.72331e+06	9588439	9364048	204496	9195330	5060908	12249100	9372700	12317979	11481047	12077374	7447189	13326867	11993806	6751177	6.82224e+06	22117144
247	tryptophan betaine	Amino Acid	Tryptophan Metabolism	37097	LC/MS Pos Early	100001743	2673	247.144	442106	20671-76-5	C09213	HMDB61115	631551	760558	1522696	813159	397042	2473541	3170244	2534637	3553811	2825314	3599371	1067565	535835	222148	409139	550643	298198	965033	1558746	4226352	452243	82050		4839514	11836892			301350	258997	672110	5052377
216	tyramine O-sulfate	Amino Acid	Tyrosine Metabolism	48408	LC/MS Neg	100006092	1565	216.034	153005	30223-92-8		HMDB06409	81709	19202	34861	209567	24257	37933	196170	97177	22997	27815							352543			74832	136322	3117041		122970	120024			21625	12904
155	tyrosine	Amino Acid	Tyrosine Metabolism	1299	LC/MS Pos Early	815	2430	182.081	6057	60-18-4	C00082	HMDB00158	122084304	49534168	58422184	51377892	81098704	55069196	43918172	41701392	49025660	53505528	37577828	23353568	32343776	15644648	20865592	38079720	34266712	18305496	48033504	24637184	45822624	27221320	45493780	25191682	36037044	24590340	44546308	42845620	22503264	18014772	74334264
952	tyrosylglycine	Peptide	Dipeptide	41375	LC/MS Neg	100003598	1635	237.088	259323	673-05-5		HMDB29105	163840	370897	406905		186410	432822	355737	119181		261809	26722		27754		50589		26415		36338	31086	169786	213895		121610	156339	56388			205366	83093
1291	UDP-galactose	Carbohydrate	Nucleotide Sugar	15860	LC/MS Polar	100000298	4000	565.048	18068	2956-16-3;91183-98-1;137868-52-1	C00052	HMDB00302	741253	287772	956784	818968		473373	561698	893536	223850	805890	1720871	2144664	1424741	2582901	1462519	1087520	932381	1833660	2929718	4575589	1800381	1367830	644606	178262	1.89005e+06	497521	1467263	828497		401241	975357
1287	UDP-glucose	Carbohydrate	Nucleotide Sugar	32344	LC/MS Polar	1096	3950	565.048	8629	117756-22-6	C00029	HMDB00286	643770	414101	837333	2350182		260201	785815	915226	417383	1630381	2651109	4954823	3611808	7084743	4024845	1793484	626890	5621253	7316133	14360861	2208356	1921916	785750	617739	5574185	1052351	1336215	992184		875157	1312566
1292	UDP-glucuronate	Carbohydrate	Nucleotide Sugar	2763	LC/MS Neg	1097	588	579.027	17473	28053-08-9;63700-19-6	C00167	HMDB00935	673108	680858	1502034	1.03965e+06	259902	580969	1076126	1062087	541943	1380197	593279	804290	780898	2007429	1393497	995154	449566	668838	1820346	3408138	1423467	1312964	225468	141119	965086	197822	499426	373418	19528	361869	589271
1299	UDP-N-acetylglucosamine/galactosamine	Carbohydrate	Nucleotide Sugar	46148	LC/MS Polar	100002957	3665	606.074					8890941	3.62208e+06	22940150	7574717	1861981	3258451	8922904	19585676	3302650	9087922	7.96593e+06	9621492	2950152	7188557	6178425	3.54374e+06	2804718	8370092	4930854	13825196	7273704	8211793	3062536	2644220	11987466	3.98936e+06	6437926	2641382	462121	4683768	2520171
4030	uracil	Nucleotide	Pyrimidine Metabolism, Uracil containing	605	LC/MS Polar	825	1089.7	111.02	1174	66-22-8	C00106	HMDB00300	1475890	4008993	3389174	4180506	9724258	4675094	6616376	1786025	3788704	2509629	5910361	4145060	8.35536e+06	5212324	3027471	4976247	6913242	5391332	12953978	6333567	14723904	7142384	11331081	10886562	14806966	3774763	11508281	5390937	7612660	11485567	11244472
3942	urate	Nucleotide	Purine Metabolism, (Hypo)Xanthine/Inosine containing	1604	LC/MS Neg	1134	757.1	167.021	1175	69-93-2;120K5305	C00366	HMDB00289	16936592	26132276	81878904	17409240	86921240	71261168	115930368	17349610	13603929	69669424	10584344	17265064	8404948	9042883	6422248	16726248	10022762	6295385	9125852	7971457	22094708	6.7105e+06	41438696	25919012	59087300	11534298	33624584	12542939	17954118	23758056	52549944
434	urea	Amino Acid	Urea cycle; Arginine and Proline Metabolism	1670	LC/MS Pos Early	533	700	121.072	1176	57-13-6	C00086	HMDB00294		5796487	10382048	5855929	15982135	10565011	18165296	6372890	5749749	4666163	3463383	9507383	2877101	3689890	5779414	1567927	3.92117e+06	6381101	7241121	13907019	24834392	38663928	17456844	126355272	20494636	9222292	9121190	16703684	11485544	2923452	17410752
4029	uridine	Nucleotide	Pyrimidine Metabolism, Uracil containing	606	LC/MS Neg	535	1457.6	243.062	6029	58-96-8	C00299	HMDB00296	62825828	58059904	66239472	96821784	63266040	67968144	71082216	71344768	74012544	49991500	65741040	56708944	72848752	57781220	29257942	68689416	95826560	28440814	84393504	48089168	76097368	27902284	74230432	39914912	75727280	41834712	91777040	92703632	59586832	50605364	112936048
4052	uridine 2'-monophosphate (2'-UMP)*	Nucleotide	Pyrimidine Metabolism, Uracil containing	52444	LC/MS Neg	100008975	824	323.029					732179	273898	216199	147204	283997	261636	719761	517190	534791	198822	176554	402189	1033569	631015	285802	221265		323352	2393379	735402	1531818	475746	415381	378018	275952	72327	337199	859342		912959	323523
4026	uridine 3'-monophosphate (3'-UMP)	Nucleotide	Pyrimidine Metabolism, Uracil containing	39764	LC/MS Neg	106	750	323.029	101543	35170-0-7;35170-03-7	C01368		388585	69218	136354		51919		220940	115675	159549	76784		128344	454215	321083	121717	54154		181354	745045	300920	251608	73509	22651				104371	106681		176588
4023	uridine 5'-diphosphate (UDP)	Nucleotide	Pyrimidine Metabolism, Uracil containing	5345	LC/MS Neg	870	599.5	402.995	6031	21931-53-3	C00015	HMDB00295	660818	563730	967198	1229715	87261	887158	610650	911035	450218	1249863	615395	423337	194568	750370	320728	312293	332040	316328	497124	607883	603646	1.00886e+06	368427	409867	660992	148942	313957	428450	16267	119783	381475
4024	UMP	Nucleotide	Pyrimidine Metabolism, Uracil containing	2856	LC/MS Polar	869	4150	323.029	6030	3387-36-8	C00105	HMDB00288	13647091	5450728	39787432	8136664	2529572	3198264	14762332	30755812	2172565	19042326	8.02743e+06	4201109	2459231	14544907	7032037	4463180	3236914	9696201	8027756	40661364	19852200	18790472	6515337	13196753	55309984	4.00194e+06	12224348	7534575	318053	2628829	6620190
4022	uridine 5'-triphosphate (UTP)	Nucleotide	Pyrimidine Metabolism, Uracil containing	33448	LC/MS Neg	871	572	482.961	6133	19817-92-6	C00075	HMDB00285	120461	325257	207603	722325	51808	753896	110268	102953	305065	380911	146016	50671	48783	76736		34232		67386	71537		120578	274715	76788		59895		109256	86736			171790
4028	uridine-2',3'-cyclic monophosphate	Nucleotide	Pyrimidine Metabolism, Uracil containing	37137	LC/MS Neg	75	1090	305.018	439715	40632-52-8	C02355	HMDB11640	235479	84550	203256	108426	120701	53882	281577	271830	289907	138205	216784	438795	171788	482517	154715	376185	79636	250513	638843	519251	734607	205800	228345	201207	233676	21211	700988	545084		174924	297574
3318	ursodeoxycholate	Lipid	Secondary Bile Acid Metabolism	1605	LC/MS Neg	1135	5055	391.285	31401	128-13-2	C07880	HMDB00946											20615		1251177		37017	1132845	239114		53012	3317064	32765			59021	53986
370	valine	Amino Acid	Leucine, Isoleucine and Valine Metabolism	1649	LC/MS Pos Early	566	2479	118.086	6287	72-18-4	C00183	HMDB00883	407196032	127765920	189354368	119807216	226969696	145893808	137306704	105543456	111302816	184811712	83705880	55376884	66765320	37746136	42683020	96547752	98070528	30661326	84573392	68848360	78924952	78100704	116308088	62174224	96230840	46996688	99415240	102696360	52810924	46944332	197812032
969	valylglutamine	Peptide	Dipeptide	42079	LC/MS Pos Early	100003640	2295	246.145	5253209	42854-54-6		HMDB29125		99280	369978		66490		153399			109975					28929				38991	22899	101720			72927					38600		41958
970	valylglycine	Peptide	Dipeptide	40475	LC/MS Neg	100003641	1506	173.093	136487	686-43-1		HMDB29127	44705	130045	1310324		319151	54803	703357	141029		543568			28491		71896					83657	216266	182574		243043	52580		36420		245100	42287	39859
973	valylleucine	Peptide	Dipeptide	39994	LC/MS Pos Early	100003210	3138	231.17	352039	22906-55-4		HMDB29131	66804	77814	499417		100400		233151	72773		232769	29756					28217				28927	82002	44568		550635	62053					44018	47683
3934	xanthine	Nucleotide	Purine Metabolism, (Hypo)Xanthine/Inosine containing	3147	LC/MS Neg	1004	910	151.026	1188	69-89-6	C00385	HMDB00292	51130472	20672680	33363652	27021532	39553856	34825472	57542008	20893300	14858867	28121684	35672152	36354608	29540808	20376088	11893108	37993312	38568872	22817356	27367392	16668530	19892402	8441251	23864482	26709520	17667944	5940201	28452526	12690377	39057140	32760760	33193248
3936	xanthosine	Nucleotide	Purine Metabolism, (Hypo)Xanthine/Inosine containing	15136	LC/MS Neg	100000299	1075	283.068	64959	146-80-5	C01762	HMDB00299	707278	213246	935006	796188	762082	879967	818416	287698	460167	1212678	366315	292464	509709	258294	165285	429221	450330		339691	264589	351997	148329	426459	272833	322798	111706	332248	191351	317473	399468	798244
3935	xanthosine 5'-monophosphate (xmp)	Nucleotide	Purine Metabolism, (Hypo)Xanthine/Inosine containing	12024	LC/MS Neg	1251	580	363.035	73323	25899-70-1	C00655	HMDB01554	541289	131705	137856	212404			639466	133513	181686		116334	106788	189257	472377	287007	112527	93756	68528	518749	463273	58425	129420	92953	126079	561487	119766		61788		129481	29434
N/A	not available
